# Supplementary material for: How many cyberbullying(s)? A non-unitary perspective for offensive online behaviours
Source: PLoS One. 2022 Jul 19;17(7):e0268838. doi: 10.1371/journal.pone.0268838 (PMC9295961; doi:10.1371/journal.pone.0268838)
Supplement: S1 Script — (R) [file pone.0268838.s002.R]

# Supplementary Material 2.1: Script for conducting the descriptive statistics reported in the paper (author: Stefano Guidi)

# Load libraries -----
library(tidyverse)
library(sjPlot)
library(sjmisc)
library(sjlabelled)
library(pander)
library(compareGroups)
library(cowplot)
library(ggpubr)
library(psych)

# load data from Rdata format (categorical predictors and outcomes are already factors)
load(file = "S1_Dataset.RData")

# descriptive statistics (frequencies) -----
SM2_data_all %>% 
  dplyr::select(Età, Genere, Tempo_sui_social, N_profili_social, N_Follower_codificata,  CybBul1:CybBul6) %>% #
  frq()

# descriptive statistics (numerical variables) ----
res <- compareGroups(
  Genere ~ .,
  data = SM2_data_all %>% dplyr::select(Genere, nevroticism:conscientiousness, MD_mean, Nervoso_senza_internet) %>% mutate(emotional_stability = (6 - nevroticism))
)
createTable(res, show.all = TRUE)

# plots of frequencies ----

english_labels_cyberbullying_involvement_2 <- c(
  "Sent mean or indecent\nmessages to someone", 
  "Sent mean or indecent\nemails to someone",
  "Sent embarassing photos \nto someone",
  "Pretended to be someone\nelse online",
  "Revealed someone's secrects\nwithout permission",
  "Spread rumors/gossip\nonline about someone")

livelli_comportamenti <- c("Mai", "1-2 volte", "3-5 volte", "Più di 5 volte")

SM2_data_all %>% 
  dplyr::select(CybBul1:CybBul6) %>% 
  gather(key = "item", value = "response") %>% 
  filter(!is.na(response)) %>% # View()
  mutate(response = factor(str_to_sentence(response), levels = livelli_comportamenti)) %>% 
  mutate(
    response = recode_factor(
      response,
      "Mai" = "Never",
      "1-2 volte" = "1-2 times",
      "3-5 volte" = "3-5 times",
      "Più di 5 volte" = "> 5 times"
    )
  ) %>% 
  group_by(item, response) %>% 
  summarise(n = n()) %>% 
  mutate(totale = sum(n), percent = 100*n/totale, cumperc = cumsum(percent), ylabel = cumperc - 0.5*percent) %>% # View()
  mutate(label_color = if_else(response == "> 5 times" | response == "Never", "white", "black")) %>% # View()
  ggplot(aes(x = item, y = percent, fill = response)) +
  geom_bar(stat = "identity", position = position_stack(reverse = TRUE)) +
  scale_fill_brewer(palette = "RdYlGn", direction = -1) + 
  scale_x_discrete(breaks = str_c("CybBul", 1:6, sep = ""), labels = english_labels_cyberbullying_involvement_2, limits = str_c("CybBul", 6:1, sep = "")) + # str_wrap(english_labels_cyberbullying_involvement_2, width = 50)
  guides(fill = guide_legend(reverse = FALSE)) + 
  geom_text(aes(y = ylabel, label = if_else(percent>2, str_c(round(percent, digits = 1), "%", sep = ""), ""), color = label_color), size = 2) +
  scale_color_identity() +
  labs(title = NULL, y = "% of respondents", x = "", fill = "Frequency") +
  coord_flip() +
  theme(
    #plot.margin=unit(c(1,1,1.3,0.5),"cm"),
    plot.title = element_text(size = 11, face = "bold", hjust = 0), 
    axis.title.x = element_text(size = 9),
    legend.position = "bottom", # c(-.5, -0.2), # 
    #legend.direction = "horizontal",
    legend.justification = c("left"),
    legend.text = element_text(size = 8),
    legend.title = element_text(size = 9),
    axis.text.y = element_text(size = 9, face = "bold"),
    panel.background = element_rect(fill = "white", colour = "grey50"))
ggsave(filename = "plots/figure_1.png", width = 20, height = 10, units = "cm", dpi = 600) # OK

# chi square comparing distribution of responses across different cyberbullying behaviours ------
SM2_data_all %>% 
  dplyr::select(CybBul1:CybBul6) %>% 
  gather(key = "item", value = "response") %>% 
  filter(!is.na(response)) %>% # View()
  mutate(response = factor(str_to_sentence(response), levels = livelli_comportamenti)) %>% 
  mutate(
    response = recode_factor(
      response,
      "Mai" = "Never",
      "1-2 volte" = "1-2 times",
      "3-5 volte" = "3-5 times",
      "Più di 5 volte" = "> 5 times"
    )
  ) %>% 
  sjtab() # statistics = "kendall"

cyberbullying_by_gender <- compareGroups(
  Genere ~ .,
  data = SM2_data_all %>% 
    dplyr::select(Genere, CybBul1:CybBul6) %>% 
    mutate(across(CybBul1:CybBul6, str_to_sentence)) %>% 
    mutate(across(CybBul1:CybBul6, ~ factor(.x, levels = livelli_comportamenti))) 
)
createTable(cyberbullying_by_gender, show.all = TRUE, show.p.mul =TRUE)

SM2_data_all %>% 
  dplyr::select(CybBul1, Genere) %>% 
  mutate(CybBul1 = factor(str_to_sentence(CybBul1), levels = livelli_comportamenti)) %>% 
  sjtab(show.row.prc = TRUE, show.col.prc = TRUE)
SM2_data_all %>% 
  dplyr::select(CybBul2, Genere) %>% 
  mutate(CybBul2 = factor(str_to_sentence(CybBul2), levels = livelli_comportamenti)) %>% 
  sjtab(show.row.prc = TRUE, show.col.prc = TRUE)
SM2_data_all %>% 
  dplyr::select(CybBul3, Genere) %>% 
  mutate(CybBul3 = factor(str_to_sentence(CybBul3), levels = livelli_comportamenti)) %>% 
  sjtab(show.row.prc = TRUE, show.col.prc = TRUE)

SM2_data_all %>% 
  dplyr::select(Tempo_sui_social, Genere) %>%
  sjtab(show.row.prc = TRUE, show.col.prc = TRUE)

SM2_data_all %>% 
  dplyr::select(N_profili_social, Genere) %>%
  sjtab(show.row.prc = TRUE, show.col.prc = TRUE)

SM2_data_all %>% 
  dplyr::select(N_profili_social, Età) %>%
  sjtab(show.row.prc = TRUE, show.col.prc = TRUE)

SM2_data_all %>% 
  dplyr::select(N_Follower_codificata, Genere) %>%
  sjtab(show.row.prc = TRUE, show.col.prc = TRUE)
