# Supplementary material for: How many cyberbullying(s)? A non-unitary perspective for offensive online behaviours
Source: PLoS One. 2022 Jul 19;17(7):e0268838. doi: 10.1371/journal.pone.0268838 (PMC9295961; doi:10.1371/journal.pone.0268838)
Supplement: S2 Script — (R) [file pone.0268838.s003.R]

# Supplementary Material 2.2: Script for conducting the regression analyses reported in the paper (author: Stefano Guidi)

# Load libraries -----
library(tidyverse)
library(MASS) 
library(sjPlot) 
library(effects)
library(sjmisc)
library(sjlabelled)
library(pander)
library(compareGroups)
library(cowplot)
library(ggpubr)
library(psych)

# load data from Rdata format (categorical predictors and outcomes are already factors)
load(file = "S2_Dataset.RData")

# SM2_data_regression_SEM this will be the name of the loaded object (a dataframe)

# Note: data are also provided in csv format but in that case the predictors should be recoded as factors ordered in the same way they are in the loaded .RData dataset, to be able reproduce the analysis

# correlations ----
correlations_paper <- corr.test(
  SM2_data_regression_SEM %>% 
    mutate_at(.vars = 8:13, as.numeric) %>% 
    dplyr::select(CybBul1:CybBul6, estroversione:apertura_mentale, MD_mean) 
) 
round(correlations_paper$p, digits = 3)

# Ordinal logistic regression models ----
# fit the models
model_messaggi_cattivi_6 <- polr(
  CybBul1 ~ Genere + Età + gradevolezza + estroversione  + coscenziosita + stabilita_emotiva + apertura_mentale +  N_Follower_codificata_2 +  Tempo_social_codificata + N_profili_social_codificata + Nervoso_senza_internet_centered + MD_mean, #  
  data = SM2_data_regression_SEM,
  Hess = TRUE)
model_email_cattive_6_or <- polr(
  CybBul2 ~ Genere + Età + gradevolezza + estroversione  + coscenziosita + stabilita_emotiva + apertura_mentale + N_Follower_codificata_2 +  Tempo_social_codificata + N_profili_social_codificata + Nervoso_senza_internet_centered + MD_mean, #  
  data = SM2_data_regression_SEM,
  Hess = TRUE)
model_foto_imbarazzanti_6 <- polr(
  CybBul3 ~ Genere + Età + gradevolezza + estroversione  + coscenziosita + stabilita_emotiva + apertura_mentale + N_Follower_codificata_2 + Tempo_social_codificata + N_profili_social_codificata + Nervoso_senza_internet_centered + MD_mean, # 
  data = SM2_data_regression_SEM,
  Hess = TRUE)
model_fingersi_qualcuno_6 <- polr(
  CybBul4 ~ Genere + Età + gradevolezza + estroversione  + coscenziosita + stabilita_emotiva + apertura_mentale + N_Follower_codificata_2 +  Tempo_social_codificata + N_profili_social_codificata + Nervoso_senza_internet_centered + MD_mean, 
  data = SM2_data_regression_SEM,
  Hess = TRUE)
model_dire_segreti_6 <- polr(
  CybBul5 ~ Genere + Età + gradevolezza + estroversione  + coscenziosita + stabilita_emotiva + apertura_mentale + N_Follower_codificata_2 + Tempo_social_codificata + N_profili_social_codificata + Nervoso_senza_internet_centered + MD_mean, # 
  data = SM2_data_regression_SEM, 
  Hess = TRUE)
model_diffondere_pettegolezzi_6 <- polr(
  CybBul6 ~ Genere + Età + gradevolezza + estroversione + coscenziosita + stabilita_emotiva + apertura_mentale + N_Follower_codificata_2 +  Tempo_social_codificata + N_profili_social_codificata + Nervoso_senza_internet_centered + MD_mean, # 
  data = SM2_data_regression_SEM, 
  Hess = TRUE)

# make the table with the results
tab_model(
  model_messaggi_cattivi_6, 
  model_email_cattive_6_or, 
  model_foto_imbarazzanti_6, 
  model_fingersi_qualcuno_6, 
  model_dire_segreti_6, 
  model_diffondere_pettegolezzi_6,
  dv.labels = c("1: Sending mean / indecent messages", 
                "2: Sending mean / indecent emails",
                "3: Sending embarrassing photos",
                "4: Pretending to be someone else",
                "5: Revealing secrects",
                "6: Spreading rumors/gossip"),
  title = "Ordinal regressions models of the responses about the frequency of different cyberbullying behaviours",
  show.ci = FALSE)

# Plots of the response probabilities ----

# refit models for plotting (translate labels and order levels) ----

SM2_data_regression_SEM_for_plotting <- SM2_data_regression_SEM %>% 
  mutate(across(CybBul1:CybBul6, ~ recode_factor(., Mai = "Never", `1-2 volte` = "1-2 times", `3-5 volte` = "3-5 times", `più di 5 volte` = ">5 times"))) %>% 
  mutate(
    N_profili_social_codificata = recode_factor(N_profili_social_codificata, `Un solo profilo` = "1", `Più di un profilo` = ">1"),
    N_Follower_codificata_2 = fct_relevel(N_Follower_codificata_2,  "< 200",  "200-500", "> 500" ),
    Tempo_social_codificata = recode_factor(Tempo_social_codificata, `Meno di un'ora al giorno` = "< 1 h/d", `da 1 a 3 ore al giorno` = "1-3 h/d", `più di 3 ore al giorno` = "> 3 h/d")
  )

# refit fit models 
model_messaggi_cattivi_to_plot <- polr(
  CybBul1 ~ Genere + Età + gradevolezza + estroversione  + coscenziosita + stabilita_emotiva + apertura_mentale +  N_Follower_codificata_2 +  Tempo_social_codificata + N_profili_social_codificata + Nervoso_senza_internet_centered + MD_mean,
  data = SM2_data_regression_SEM_for_plotting,
  Hess = TRUE)
model_email_cattive_to_plot_or <- polr(
  CybBul2 ~ Genere + Età + gradevolezza + estroversione  + coscenziosita + stabilita_emotiva + apertura_mentale + N_Follower_codificata_2 +  Tempo_social_codificata + N_profili_social_codificata + Nervoso_senza_internet_centered + MD_mean, #  
  data = SM2_data_regression_SEM_for_plotting,
  Hess = TRUE)
model_foto_imbarazzanti_to_plot <- polr(
  CybBul3 ~ Genere + Età + gradevolezza + estroversione  + coscenziosita + stabilita_emotiva + apertura_mentale + N_Follower_codificata_2 + Tempo_social_codificata + N_profili_social_codificata + Nervoso_senza_internet_centered + MD_mean, # 
  data = SM2_data_regression_SEM_for_plotting,
  Hess = TRUE)
model_fingersi_qualcuno_to_plot <- polr(
  CybBul4 ~ Genere + Età + gradevolezza + estroversione  + coscenziosita + stabilita_emotiva + apertura_mentale + N_Follower_codificata_2 +  Tempo_social_codificata + N_profili_social_codificata + Nervoso_senza_internet_centered + MD_mean, 
  data = SM2_data_regression_SEM_for_plotting,
  Hess = TRUE)
model_dire_segreti_to_plot <- polr(
  CybBul5 ~ Genere + Età + gradevolezza + estroversione  + coscenziosita + stabilita_emotiva + apertura_mentale + N_Follower_codificata_2 + Tempo_social_codificata + N_profili_social_codificata + Nervoso_senza_internet_centered + MD_mean, # 
  data = SM2_data_regression_SEM_for_plotting, 
  Hess = TRUE)
model_diffondere_pettegolezzi_to_plot <- polr(
  CybBul6 ~ Genere + Età + gradevolezza + estroversione + coscenziosita + stabilita_emotiva + apertura_mentale + N_Follower_codificata_2 +  Tempo_social_codificata + N_profili_social_codificata + Nervoso_senza_internet_centered + MD_mean, # 
  data = SM2_data_regression_SEM_for_plotting, 
  Hess = TRUE)

# Cyb 1: sending mean messages ----
c1_a <- plot(
  Effect(focal.predictors = "Genere", model_messaggi_cattivi_to_plot), 
  main = "A. Gender", ylab = "P(Sending mean / indecent messages)", 
  lattice = list(strip=list(factor.names=FALSE)), xlab = "Gender", axes = list(y = list(cex = .7)), style = "stacked" ) 
c1_b <- plot(
  Effect(focal.predictors = "gradevolezza",model_messaggi_cattivi_to_plot), 
  main = "B. Agreeableness", ylab = "P(Sending mean / indecent messages)", 
  lattice = list(strip=list(factor.names=FALSE)), xlab = "BFI-10 Agr", axes = list(y = list(cex = .7)), style = "stacked" )
#plot_model(model_messaggi_cattivi_to_plot, type = "pred", terms = "estroversione")
c1_c <- plot(
  Effect(focal.predictors = "coscenziosita", model_messaggi_cattivi_to_plot), 
  main = "C. Conscientiousness", ylab = "P(Sending mean / indecent messages)", 
  lattice = list(strip=list(factor.names=FALSE)), xlab = "BFI-10 Consc.", axes = list(y = list(cex = .7)), style = "stacked" )
c1_d <- plot(
  Effect(focal.predictors = "apertura_mentale",model_messaggi_cattivi_to_plot), 
  main = "D. Openness", ylab = "P(Sending mean / indecent messages)", 
  lattice = list(strip=list(factor.names=FALSE)), xlab = "BFI-10 Open.", axes = list(y = list(cex = .7)), style = "stacked" )
c1_e <- plot(
  Effect(focal.predictors = "N_profili_social_codificata",model_messaggi_cattivi_to_plot), 
  main = "E. N of profiles", ylab = "P(Sending mean / indecent messages)", 
  lattice = list(strip=list(factor.names=FALSE)), xlab = "N. of SN account", axes = list(y = list(cex = .7)), style = "stacked" )
c1_f <- plot(
  Effect(focal.predictors = "Tempo_social_codificata",model_messaggi_cattivi_to_plot), 
  main = "F. Time Spent on Social", ylab = "P(Sending mean / indecent messages)", 
  lattice = list(strip=list(factor.names=FALSE)), xlab = "Time on SN", axes = list(y = list(cex = .7)), style = "stacked" )
c1_g <- plot(
  Effect(focal.predictors = "MD_mean", model_messaggi_cattivi_to_plot), 
  main = "G. Moral Disengagement", ylab = "P(Sending mean / indecent messages)", 
  lattice = list(strip=list(factor.names=FALSE)), xlab = "MD score", axes = list(y = list(cex = .7)), style = "stacked" )

png(filename = "plots/probs_cyb1.png", width = 29, height = 20, units = "cm", res = 300)
annotate_figure(
  plot_grid(c1_a, c1_b, c1_c, c1_d, c1_e, c1_f, c1_g, nrow = 2, rel_heights = c(1, 1)), #labels = c("a", "b", "c"), # , labels = LETTERS[1:5], label_size = 12, label_x = 0.05
  top = text_grob("Effects of significant predictors of sending mean messages (Cyb 1)", face = "bold", size = 15)
)
dev.off()

# Cyb 2: Sending mean / indecent emails ----
png(filename = "plots/probs_cyb2.png", width = 8, height = 11, units = "cm", res = 300)
plot(
  Effect(focal.predictors = "MD_mean", model_email_cattive_to_plot_or), 
  main = "Effects of Moral Disengagement\non sending mean emails (Cyb 2)", ylab = "P(Sending mean / indecent emails)", # Effects of significant predictors of sending mean messages (Cyb 1)
  lattice = list(strip=list(factor.names=FALSE)), xlab = "MD score", axes = list(y = list(cex = .7)), style = "stacked")
dev.off()

# Cyb 3: Sending embarrassing photos -----
# Plotting the effects, on specific focal predictors - 3
c3_a <- plot(
  Effect(focal.predictors = "Genere", model_foto_imbarazzanti_to_plot), 
  main = "A. Gender", ylab = "P(Sending embarrassing photos)", 
  lattice = list(strip=list(factor.names=FALSE)), xlab = "Gender", axes = list(y = list(cex = .7)), style = "stacked" ) 
c3_b <- plot(
  Effect(focal.predictors = "coscenziosita", model_foto_imbarazzanti_to_plot), 
  main = "B. Conscientiousness", ylab = "P(Sending embarrassing photos)", 
  lattice = list(strip=list(factor.names=FALSE)), xlab = "BFI-10 Consc.", axes = list(y = list(cex = .7)), style = "stacked" )
c3_c <- plot(
  Effect(focal.predictors = "apertura_mentale",model_foto_imbarazzanti_to_plot), 
  main = "C. Openness", ylab = "P(Sending embarrassing photos)", 
  lattice = list(strip=list(factor.names=FALSE)), xlab = "BFI-10 Open.", axes = list(y = list(cex = .7)), style = "stacked" )
c3_d <- plot(
  Effect(focal.predictors = "N_Follower_codificata_2", model_foto_imbarazzanti_to_plot), 
  main = "D. N of followers", ylab = "P(Sending embarrassing photos)", 
  lattice = list(strip=list(factor.names=FALSE)), xlab = "N. of followers", axes = list(y = list(cex = .7)), style = "stacked" )
c3_e <- plot(
  Effect(focal.predictors = "N_profili_social_codificata", model_foto_imbarazzanti_to_plot), 
  main = "E. N of profiles", ylab = "P(Sending embarrassing photos)", 
  lattice = list(strip=list(factor.names=FALSE)), xlab = "N. of SN account", axes = list(y = list(cex = .7)), style = "stacked" )
c3_f <- plot(
  Effect(focal.predictors = "Nervoso_senza_internet_centered",model_foto_imbarazzanti_to_plot), 
  main = "F. Internet addiction", ylab = "P(Sending embarrassing photos)", 
  lattice = list(strip=list(factor.names=FALSE)), xlab = "Internet addiction", axes = list(y = list(cex = .7)), style = "stacked" )
c3_g <- plot(
  Effect(focal.predictors = "MD_mean", model_foto_imbarazzanti_to_plot), 
  main = "G. Moral Disengagement", ylab = "P(Sending embarrassing photos)", 
  lattice = list(strip=list(factor.names=FALSE)), xlab = "MD score", axes = list(y = list(cex = .7)), style = "stacked" )

png(filename = "plots/probs_cyb3.png", width = 29, height = 20, units = "cm", res = 300)
annotate_figure(
  plot_grid(c3_a, c3_b, c3_c, c3_d, c3_e, c3_f, c3_g, nrow = 2, rel_heights = c(1, 1)), #labels = c("a", "b", "c"), # , labels = LETTERS[1:5], label_size = 12, label_x = 0.05
  top = text_grob("Effects of significant predictors of sending embarrassing photos (Cyb 3)", face = "bold", size = 15)
)
dev.off()

# 4: Pretending to be someone else ----
c4_a <- plot(
  Effect(focal.predictors = "coscenziosita", model_fingersi_qualcuno_to_plot), 
  main = "A. Conscientiousness", ylab = "P(Pretending to be someone else)", 
  lattice = list(strip=list(factor.names=FALSE)), xlab = "BFI-10 Consc", axes = list(y = list(cex = .7)), style = "stacked" )
c4_b <- plot(
  Effect(focal.predictors = "N_profili_social_codificata", model_fingersi_qualcuno_to_plot), 
  main = "B. N of profiles", ylab = "P(Pretending to be someone else)", 
  lattice = list(strip=list(factor.names=FALSE)), xlab = "N. of SN accounts", axes = list(y = list(cex = .7)), style = "stacked" )
c4_c <- plot(
  Effect(focal.predictors = "Nervoso_senza_internet_centered",model_fingersi_qualcuno_to_plot), 
  main = "C. Internet addiction", ylab = "P(Pretending to be someone else)", 
  lattice = list(strip=list(factor.names=FALSE)), xlab = "Internet addiction", axes = list(y = list(cex = .7)), style = "stacked" )
c4_d <- plot(
  Effect(focal.predictors = "MD_mean", model_fingersi_qualcuno_to_plot), 
  main = "D. Moral Disengagement", ylab = "P(Pretending to be someone else)",
  lattice = list(strip=list(factor.names=FALSE)), xlab = "MD score", axes = list(y = list(cex = .7)), style = "stacked" )

png(filename = "plots/probs_cyb4.png", width = 29, height = 11, units = "cm", res = 300)
annotate_figure(
  plot_grid(c4_a, c4_b, c4_c, c4_d, nrow = 1, rel_heights = c(1, 1)), #labels = c("a", "b", "c"), # , labels = LETTERS[1:5], label_size = 12, label_x = 0.05
  top = text_grob("Effects of significant predictors of pretending to be someone else online (Cyb 4)", face = "bold", size = 15)
)
dev.off()

# Cyb 5: Revealing secrets ----
c5_a <- plot(
    Effect(focal.predictors = "coscenziosita", model_dire_segreti_to_plot), 
    main = "A. Conscientiousness", ylab = "P(Revealing secrets)", 
    lattice = list(strip=list(factor.names=FALSE)), xlab = "BFI-10 Consc.", axes = list(y = list(cex = .7)), style = "stacked" )
c5_b <- plot(
  Effect(focal.predictors = "apertura_mentale",model_dire_segreti_to_plot), 
  main = "B. Openness", ylab = "P(Revealing secrets)", 
  lattice = list(strip=list(factor.names=FALSE)), xlab = "BFI-10 Open.", axes = list(y = list(cex = .7)), style = "stacked" )
c5_c <- plot(
  Effect(focal.predictors = "N_Follower_codificata_2", model_dire_segreti_to_plot), 
  main = "C. N of followers", ylab = "P(Revealing secrets)", 
  lattice = list(strip=list(factor.names=FALSE)), xlab = "N. of followers", axes = list(y = list(cex = .7)), style = "stacked" )
c5_d <- plot(
  Effect(focal.predictors = "Tempo_social_codificata",model_dire_segreti_to_plot), 
  main = "D. Time Spent on Social", ylab = "P(Revealing secrets)", 
  lattice = list(strip=list(factor.names=FALSE)), xlab = "Time on SN", axes = list(y = list(cex = .7)), style = "stacked" )
c5_e <- plot(
  Effect(focal.predictors = "N_profili_social_codificata", model_dire_segreti_to_plot), 
  main = "E. N of profiles", ylab = "P(Revealing secrets)", 
  lattice = list(strip=list(factor.names=FALSE)), xlab = "N. of SN accounts", axes = list(y = list(cex = .7)), style = "stacked" )
c5_f <- plot(
  Effect(focal.predictors = "Nervoso_senza_internet_centered",model_dire_segreti_to_plot), 
  main = "F. Internet addiction", ylab = "P(Revealing secrets)", 
  lattice = list(strip=list(factor.names=FALSE)), xlab = "Internet addiction", axes = list(y = list(cex = .7)), style = "stacked" )
c5_g <- plot(
  Effect(focal.predictors = "MD_mean", model_dire_segreti_to_plot), 
  main = "G. Moral Disengagement", ylab = "P(Revealing secrets)", 
  lattice = list(strip=list(factor.names=FALSE)), xlab = "MD score", axes = list(y = list(cex = .7)), style = "stacked" )

png(filename = "plots/probs_cyb5.png", width = 29, height = 20, units = "cm", res = 300)
annotate_figure(
  plot_grid(c5_a, c5_b, c5_c, c5_d, c5_e, c5_f, c5_g, nrow = 2, rel_heights = c(1, 1)), 
  top = text_grob("Effects of significant predictors of revealing secrets (Cyb 5)", face = "bold", size = 15)
)
dev.off()

# 6: Spreading rumors/gossip ----
# Plotting the effects, on specific focal predictors - 5
c6_a <- plot(
  Effect(focal.predictors = "gradevolezza", model_diffondere_pettegolezzi_to_plot), 
  main = "A. Agreeableness", ylab = "P(Spreading rumors/gossip)", 
  lattice = list(strip=list(factor.names=FALSE)), xlab = "BFI-10 Agr.", axes = list(y = list(cex = .7)), style = "stacked" )
c6_b <- plot(
  Effect(focal.predictors = "estroversione", model_diffondere_pettegolezzi_to_plot), 
  main = "B. Extraversion", ylab = "P(Spreading rumors/gossip)", 
  lattice = list(strip=list(factor.names=FALSE)), xlab = "BFI-10 Extr.", axes = list(y = list(cex = .7)), style = "stacked" )
c6_c <- plot(
  Effect(focal.predictors = "N_profili_social_codificata", model_diffondere_pettegolezzi_to_plot), 
  main = "C. N of profiles", ylab = "P(Spreading rumors/gossip)", 
  lattice = list(strip=list(factor.names=FALSE)), xlab = "N. of SN accounts", axes = list(y = list(cex = .7)), style = "stacked" )
c6_d <- plot(
  Effect(focal.predictors = "MD_mean", model_diffondere_pettegolezzi_to_plot), 
  main = "D. Moral Disengagement", ylab = "P(Spreading rumors/gossip)", 
  lattice = list(strip=list(factor.names=FALSE)), xlab = "MD score", axes = list(y = list(cex = .7)), style = "stacked" )

png(filename = "plots/probs_cyb6.png", width = 29, height = 11, units = "cm", res = 300)
annotate_figure(
  plot_grid(c6_a, c6_b, c6_c, c6_d, nrow = 1, rel_heights = c(1, 1)), 
  top = text_grob("Effects of significant predictors of spreading rumors/gossip online (Cyb 6)", face = "bold", size = 15)
)
dev.off()
