# Supplementary material for: How many cyberbullying(s)? A non-unitary perspective for offensive online behaviours
Source: PLoS One. 2022 Jul 19;17(7):e0268838. doi: 10.1371/journal.pone.0268838 (PMC9295961; doi:10.1371/journal.pone.0268838)
Supplement: S3 Dataset — Data are in native comma separated value format. (CSV) [file pone.0268838.s007.csv]

Contator	Età	Genere	Nervoso_senza_internet_centered	Tempo_social_codificata	N_profili_social_codificata	N_Follower_codificata_2	CybBul1	CybBul2	CybBul3	CybBul4	CybBul5	CybBul6	MD_mean	estroversione	gradevolezza	coscenziosita	nevroticismo	apertura_mentale	Nervoso_senza_internet
1206	14-15	F	-0.6991071428571427	Meno di un'ora al giorno	Un solo profilo	< 200	1-2 volte	Mai	Mai	Mai	Mai	Mai	-0.2074907185480852	-0.3877814633954543	1.0526991794727234	1.345756429714375	-1.2152473352184578	-0.35765288945112994	1
704	14-15	M	-1.6991071428571427	Meno di un'ora al giorno	Un solo profilo	< 200	1-2 volte	Mai	Mai	Mai	Mai	Mai	-0.6135093631162046	-0.9299977418010835	2.2206269466935757	0.797267637399928	-2.1588015920258568	-0.35765288945112994	0
159	14-15	M	2.3008928571428573	Meno di un'ora al giorno	Più di un profilo	< 200	Mai	Mai	Mai	Mai	Mai	Mai	-0.004481396264025504	0.6966510934158042	-1.2831563549689808	1.8942452220288217	-0.7434702068147584	0.1519797265606583	4
1209	14-15	M	-1.6991071428571427	Meno di un'ora al giorno	Un solo profilo	< 200	Mai	Mai	Mai	Mai	Mai	Mai	-0.004481396264025504	0.6966510934158042	-0.6991924713585548	1.8942452220288217	-1.6870244636221574	-0.35765288945112994	0
173	14-15	M	-1.6991071428571427	Meno di un'ora al giorno	Un solo profilo	< 200	Mai	Mai	Mai	Mai	Mai	Mai	-0.4105000408321449	-0.9299977418010835	0.4687352958622973	0.24877884508548112	-0.7434702068147584	0.1519797265606583	0
742	14-15	M	-0.6991071428571427	Meno di un'ora al giorno	Un solo profilo	< 200	Mai	Mai	Mai	Mai	Mai	Mai	-0.2074907185480852	-0.9299977418010835	1.0526991794727234	0.24877884508548112	-1.2152473352184578	0.1519797265606583	1
1066	14-15	M	-1.6991071428571427	Meno di un'ora al giorno	Un solo profilo	< 200	Mai	Mai	Mai	Mai	Mai	Mai	-0.004481396264025504	0.6966510934158042	0.4687352958622973	0.797267637399928	0.6718611783963401	-0.8672855054629182	0
457	14-15	F	-1.6991071428571427	Meno di un'ora al giorno	Un solo profilo	< 200	1-2 volte	Mai	Mai	Mai	Mai	Mai	-1.019528007684324	-2.014430298612342	-0.11522858774812876	0.797267637399928	-0.2716930784110589	0.6616123425724465	0
719	14-15	M	-1.6991071428571427	Meno di un'ora al giorno	Un solo profilo	< 200	Mai	Mai	Mai	Mai	Mai	Mai	-0.2074907185480852	-0.3877814633954543	0.4687352958622973	0.24877884508548112	-0.2716930784110589	-1.3769181214747064	0
1029	14-15	F	-0.6991071428571427	Meno di un'ora al giorno	Più di un profilo	< 200	Mai	Mai	Mai	Mai	Mai	Mai	-0.2074907185480852	-1.4722140202067127	0.4687352958622973	-0.29970994722896577	0.2000840499926406	-0.35765288945112994	1
182	14-15	M	1.3008928571428573	Meno di un'ora al giorno	Un solo profilo	< 200	1-2 volte	Mai	1-2 volte	Mai	Mai	1-2 volte	-0.004481396264025504	-1.4722140202067127	1.0526991794727234	-0.29970994722896577	-0.2716930784110589	-0.35765288945112994	3
1137	14-15	M	-0.6991071428571427	Meno di un'ora al giorno	Un solo profilo	< 200	1-2 volte	Mai	Mai	Mai	1-2 volte	Mai	-0.004481396264025504	-2.014430298612342	0.4687352958622973	0.797267637399928	-1.2152473352184578	1.1712449585842348	1
52	14-15	M	-1.6991071428571427	Meno di un'ora al giorno	Un solo profilo	< 200	1-2 volte	Mai	Mai	Mai	Mai	Mai	2.2286211488606313	0.154434815010175	-0.6991924713585548	1.8942452220288217	-0.2716930784110589	-0.8672855054629182	0
893	14-15	M	-1.6991071428571427	Meno di un'ora al giorno	Un solo profilo	< 200	Mai	Mai	Mai	Mai	Mai	Mai	-1.2225373299683837	0.6966510934158042	0.4687352958622973	-0.8481987395434126	-0.2716930784110589	-2.396183353498283	0
163	14-15	M	0.3008928571428573	Meno di un'ora al giorno	Un solo profilo	< 200	1-2 volte	Mai	Mai	Mai	Mai	Mai	-0.4105000408321449	1.7810836502270628	1.0526991794727234	0.24877884508548112	-1.2152473352184578	-1.3769181214747064	2
1057	14-15	M	-1.6991071428571427	Meno di un'ora al giorno	Un solo profilo	< 200	1-2 volte	Mai	Mai	Mai	Mai	Mai	-0.6135093631162046	-1.4722140202067127	0.4687352958622973	-0.29970994722896577	0.2000840499926406	-1.3769181214747064	0
394	14-15	M	-0.6991071428571427	Meno di un'ora al giorno	Un solo profilo	< 200	Mai	Mai	1-2 volte	Mai	Mai	Mai	0.6045465705881536	0.154434815010175	-1.2831563549689808	-0.29970994722896577	-0.7434702068147584	-1.3769181214747064	1
56	14-15	M	-0.6991071428571427	Meno di un'ora al giorno	Un solo profilo	< 200	3-5 volte	Mai	3-5 volte	Mai	Mai	Mai	1.4165838597243925	1.2388673718214336	0.4687352958622973	-1.3966875318578595	-2.1588015920258568	1.680877574596023	1
995	14-15	M	-1.6991071428571427	Meno di un'ora al giorno	Un solo profilo	< 200	più di 5 volte	Mai	Mai	Mai	Mai	Mai	-0.004481396264025504	1.2388673718214336	0.4687352958622973	-0.8481987395434126	-1.6870244636221574	0.1519797265606583	0
698	14-15	M	2.3008928571428573	Meno di un'ora al giorno	Un solo profilo	200-500	Mai	Mai	Mai	Mai	Mai	Mai	2.8376491157128103	-2.5566465770179714	2.2206269466935757	1.8942452220288217	-0.2716930784110589	-0.35765288945112994	4
1098	14-15	M	-1.6991071428571427	Meno di un'ora al giorno	Un solo profilo	200-500	Mai	Mai	Mai	Mai	Mai	Mai	1.4165838597243925	0.6966510934158042	1.0526991794727234	0.797267637399928	-1.6870244636221574	0.1519797265606583	0
1060	14-15	F	0.3008928571428573	Meno di un'ora al giorno	Un solo profilo	200-500	Mai	Mai	Mai	Mai	Mai	Mai	-1.2225373299683837	1.7810836502270628	-0.11522858774812876	1.8942452220288217	-0.2716930784110589	-1.3769181214747064	2
714	14-15	M	-1.6991071428571427	Meno di un'ora al giorno	Un solo profilo	200-500	Mai	Mai	Mai	Mai	Mai	Mai	2.431630471144691	0.6966510934158042	-0.11522858774812876	0.797267637399928	-1.2152473352184578	0.6616123425724465	0
1090	14-15	M	0.3008928571428573	Meno di un'ora al giorno	Più di un profilo	200-500	Mai	Mai	Mai	Mai	Mai	Mai	-0.6135093631162046	-0.3877814633954543	-0.11522858774812876	-0.29970994722896577	1.1436383068000395	0.1519797265606583	2
496	14-15	F	0.3008928571428573	Meno di un'ora al giorno	Un solo profilo	200-500	Mai	Mai	Mai	Mai	Mai	Mai	-1.2225373299683837	0.6966510934158042	1.0526991794727234	1.8942452220288217	-0.7434702068147584	-0.8672855054629182	2
1190	14-15	M	-1.6991071428571427	Meno di un'ora al giorno	Un solo profilo	200-500	Mai	Mai	3-5 volte	Mai	Mai	Mai	-0.004481396264025504	0.6966510934158042	-1.2831563549689808	1.345756429714375	-1.2152473352184578	1.1712449585842348	0
1144	14-15	M	-0.6991071428571427	Meno di un'ora al giorno	Un solo profilo	200-500	Mai	Mai	Mai	Mai	Mai	Mai	-1.019528007684324	-1.4722140202067127	-0.11522858774812876	1.345756429714375	0.2000840499926406	0.1519797265606583	1
991	14-15	M	-1.6991071428571427	Meno di un'ora al giorno	Un solo profilo	200-500	Mai	Mai	Mai	1-2 volte	Mai	Mai	0.6045465705881536	-0.9299977418010835	-0.6991924713585548	0.797267637399928	0.2000840499926406	-1.8865507374864947	0
1014	14-15	M	-1.6991071428571427	Meno di un'ora al giorno	Un solo profilo	200-500	Mai	Mai	Mai	Mai	Mai	Mai	-0.6135093631162046	1.7810836502270628	-0.11522858774812876	1.8942452220288217	-2.1588015920258568	1.680877574596023	0
721	14-15	M	1.3008928571428573	Meno di un'ora al giorno	Un solo profilo	200-500	Mai	Mai	Mai	Mai	Mai	Mai	-0.2074907185480852	1.7810836502270628	2.2206269466935757	0.797267637399928	0.2000840499926406	-0.35765288945112994	3
767	14-15	M	-1.6991071428571427	Meno di un'ora al giorno	Un solo profilo	200-500	Mai	Mai	Mai	Mai	Mai	Mai	-0.4105000408321449	1.2388673718214336	-0.11522858774812876	0.797267637399928	0.2000840499926406	-0.8672855054629182	0
350	14-15	F	0.3008928571428573	Meno di un'ora al giorno	Un solo profilo	200-500	Mai	Mai	Mai	1-2 volte	Mai	Mai	-0.2074907185480852	0.154434815010175	-0.11522858774812876	0.797267637399928	1.1436383068000395	0.1519797265606583	2
875	14-15	M	-1.6991071428571427	Meno di un'ora al giorno	Un solo profilo	200-500	Mai	Mai	Mai	Mai	Mai	Mai	-0.6135093631162046	-0.3877814633954543	1.0526991794727234	0.24877884508548112	0.6718611783963401	-0.35765288945112994	0
986	14-15	F	-1.6991071428571427	Meno di un'ora al giorno	Un solo profilo	200-500	Mai	Mai	1-2 volte	Mai	1-2 volte	Mai	0.40153724830409393	-0.3877814633954543	1.6366630630831493	0.797267637399928	-2.1588015920258568	0.6616123425724465	0
454	14-15	F	-0.6991071428571427	Meno di un'ora al giorno	Un solo profilo	200-500	Mai	Mai	Mai	Mai	Mai	Mai	-0.004481396264025504	1.7810836502270628	1.6366630630831493	1.8942452220288217	-1.2152473352184578	0.1519797265606583	1
847	14-15	M	0.3008928571428573	Meno di un'ora al giorno	Un solo profilo	200-500	Mai	Mai	1-2 volte	Mai	Mai	Mai	-1.019528007684324	0.154434815010175	0.4687352958622973	0.24877884508548112	-0.7434702068147584	-0.8672855054629182	2
466	14-15	F	-0.6991071428571427	Meno di un'ora al giorno	Un solo profilo	200-500	Mai	Mai	Mai	Mai	Mai	Mai	-0.8165186854002644	0.6966510934158042	-0.11522858774812876	0.24877884508548112	0.2000840499926406	-0.35765288945112994	1
712	14-15	M	-0.6991071428571427	Meno di un'ora al giorno	Più di un profilo	200-500	Mai	Mai	Mai	Mai	Mai	Mai	-1.2225373299683837	0.154434815010175	0.4687352958622973	1.8942452220288217	-1.6870244636221574	0.6616123425724465	1
276	14-15	F	-0.6991071428571427	Meno di un'ora al giorno	Un solo profilo	200-500	Mai	Mai	più di 5 volte	Mai	1-2 volte	Mai	-0.6135093631162046	-0.3877814633954543	-0.6991924713585548	1.345756429714375	1.1436383068000395	-0.8672855054629182	1
495	14-15	F	0.3008928571428573	Meno di un'ora al giorno	Un solo profilo	200-500	Mai	Mai	Mai	Mai	Mai	Mai	-1.019528007684324	-0.3877814633954543	0.4687352958622973	-0.8481987395434126	0.6718611783963401	1.1712449585842348	2
456	14-15	F	0.3008928571428573	Meno di un'ora al giorno	Più di un profilo	200-500	1-2 volte	Mai	1-2 volte	Mai	1-2 volte	Mai	-0.6135093631162046	-0.3877814633954543	0.4687352958622973	-0.29970994722896577	-0.7434702068147584	-0.35765288945112994	2
1149	14-15	F	-1.6991071428571427	Meno di un'ora al giorno	Più di un profilo	200-500	Mai	Mai	Mai	Mai	Mai	Mai	-0.004481396264025504	0.154434815010175	-0.11522858774812876	0.797267637399928	-0.2716930784110589	-0.8672855054629182	0
1167	14-15	M	1.3008928571428573	Meno di un'ora al giorno	Un solo profilo	200-500	1-2 volte	Mai	1-2 volte	Mai	1-2 volte	Mai	1.6195931820084521	1.7810836502270628	-0.11522858774812876	0.797267637399928	0.2000840499926406	-0.8672855054629182	3
507	14-15	F	-0.6991071428571427	Meno di un'ora al giorno	Un solo profilo	200-500	Mai	Mai	Mai	Mai	1-2 volte	Mai	-0.4105000408321449	0.6966510934158042	0.4687352958622973	-0.29970994722896577	-0.2716930784110589	-0.8672855054629182	1
1160	14-15	M	-0.6991071428571427	Meno di un'ora al giorno	Un solo profilo	200-500	Mai	Mai	Mai	1-2 volte	1-2 volte	Mai	-0.004481396264025504	0.6966510934158042	2.2206269466935757	0.797267637399928	-1.6870244636221574	0.1519797265606583	1
1024	14-15	F	-0.6991071428571427	Meno di un'ora al giorno	Un solo profilo	200-500	1-2 volte	Mai	Mai	più di 5 volte	1-2 volte	1-2 volte	0.6045465705881536	0.6966510934158042	0.4687352958622973	0.797267637399928	-0.2716930784110589	0.1519797265606583	1
930	14-15	F	-1.6991071428571427	Meno di un'ora al giorno	Un solo profilo	200-500	Mai	Mai	Mai	Mai	Mai	Mai	-0.004481396264025504	0.154434815010175	-0.11522858774812876	1.345756429714375	-0.2716930784110589	1.680877574596023	0
47	14-15	F	-0.6991071428571427	Meno di un'ora al giorno	Un solo profilo	200-500	Mai	Mai	1-2 volte	1-2 volte	Mai	1-2 volte	-0.8165186854002644	-1.4722140202067127	-0.11522858774812876	-1.3966875318578595	-1.6870244636221574	1.680877574596023	1
328	14-15	F	-0.6991071428571427	Meno di un'ora al giorno	Un solo profilo	200-500	1-2 volte	Mai	1-2 volte	Mai	1-2 volte	Mai	-0.004481396264025504	-0.9299977418010835	-0.6991924713585548	0.24877884508548112	-1.2152473352184578	1.1712449585842348	1
284	14-15	M	-0.6991071428571427	Meno di un'ora al giorno	Un solo profilo	200-500	1-2 volte	Mai	1-2 volte	Mai	Mai	1-2 volte	1.822602504292512	-0.3877814633954543	-1.2831563549689808	-1.3966875318578595	0.6718611783963401	0.1519797265606583	1
390	14-15	M	-0.6991071428571427	Meno di un'ora al giorno	Un solo profilo	200-500	Mai	Mai	Mai	Mai	Mai	Mai	0.6045465705881536	0.6966510934158042	0.4687352958622973	-0.8481987395434126	0.2000840499926406	-0.35765288945112994	1
468	14-15	F	-0.6991071428571427	Meno di un'ora al giorno	Un solo profilo	200-500	Mai	Mai	Mai	Mai	Mai	Mai	0.19852792602003422	-2.014430298612342	-1.867120238579407	0.797267637399928	0.6718611783963401	0.1519797265606583	1
1028	14-15	M	-0.6991071428571427	Meno di un'ora al giorno	Un solo profilo	200-500	più di 5 volte	Mai	Mai	Mai	Mai	Mai	-0.8165186854002644	-0.3877814633954543	-0.11522858774812876	-1.3966875318578595	-0.7434702068147584	0.1519797265606583	1
863	14-15	M	0.3008928571428573	Meno di un'ora al giorno	Un solo profilo	200-500	Mai	Mai	Mai	Mai	Mai	Mai	0.40153724830409393	1.7810836502270628	0.4687352958622973	-0.29970994722896577	1.615415435203739	-1.8865507374864947	2
1086	14-15	M	0.3008928571428573	Meno di un'ora al giorno	Un solo profilo	200-500	più di 5 volte	Mai	Mai	Mai	Mai	Mai	0.19852792602003422	0.6966510934158042	-0.6991924713585548	0.797267637399928	0.6718611783963401	-1.3769181214747064	2
1145	14-15	M	-0.6991071428571427	Meno di un'ora al giorno	Un solo profilo	200-500	Mai	Mai	più di 5 volte	Mai	Mai	Mai	-0.8165186854002644	0.6966510934158042	-0.6991924713585548	1.345756429714375	-1.2152473352184578	-0.35765288945112994	1
699	14-15	M	-0.6991071428571427	Meno di un'ora al giorno	Un solo profilo	200-500	Mai	Mai	Mai	Mai	Mai	Mai	-0.2074907185480852	-2.014430298612342	1.6366630630831493	-1.9451763241723063	1.1436383068000395	-0.35765288945112994	1
529	14-15	F	-0.6991071428571427	Meno di un'ora al giorno	Un solo profilo	200-500	Mai	Mai	1-2 volte	Mai	1-2 volte	1-2 volte	-0.8165186854002644	-1.4722140202067127	-0.6991924713585548	-0.29970994722896577	-2.1588015920258568	0.6616123425724465	1
458	14-15	F	-1.6991071428571427	Meno di un'ora al giorno	Un solo profilo	200-500	Mai	Mai	Mai	Mai	Mai	Mai	-0.004481396264025504	-2.014430298612342	-0.11522858774812876	0.24877884508548112	1.615415435203739	0.6616123425724465	0
1180	14-15	M	-1.6991071428571427	Meno di un'ora al giorno	Un solo profilo	200-500	Mai	Mai	1-2 volte	Mai	Mai	Mai	0.8075558928722133	-0.3877814633954543	1.6366630630831493	0.797267637399928	-0.7434702068147584	1.1712449585842348	0
459	14-15	M	-0.6991071428571427	Meno di un'ora al giorno	Un solo profilo	200-500	Mai	Mai	3-5 volte	Mai	1-2 volte	Mai	-1.019528007684324	-0.3877814633954543	0.4687352958622973	-0.8481987395434126	-0.7434702068147584	1.1712449585842348	1
1045	14-15	F	-1.6991071428571427	Meno di un'ora al giorno	Un solo profilo	200-500	1-2 volte	Mai	più di 5 volte	Mai	Mai	Mai	-0.004481396264025504	0.6966510934158042	0.4687352958622973	-0.8481987395434126	-1.6870244636221574	-1.3769181214747064	0
848	14-15	M	0.3008928571428573	Meno di un'ora al giorno	Un solo profilo	200-500	1-2 volte	Mai	1-2 volte	Mai	1-2 volte	Mai	0.6045465705881536	-0.9299977418010835	-1.867120238579407	1.8942452220288217	-1.6870244636221574	-1.3769181214747064	2
1218	14-15	F	-1.6991071428571427	Meno di un'ora al giorno	Un solo profilo	200-500	1-2 volte	Mai	Mai	1-2 volte	Mai	Mai	0.40153724830409393	-0.9299977418010835	-1.2831563549689808	0.797267637399928	1.1436383068000395	-1.3769181214747064	0
994	14-15	M	-1.6991071428571427	Meno di un'ora al giorno	Un solo profilo	200-500	1-2 volte	Mai	Mai	Mai	Mai	Mai	1.329579864459793	1.7810836502270628	-0.11522858774812876	1.8942452220288217	-0.7434702068147584	1.680877574596023	0
463	14-15	F	-1.6991071428571427	Meno di un'ora al giorno	Un solo profilo	200-500	1-2 volte	Mai	1-2 volte	Mai	Mai	Mai	-0.6135093631162046	1.2388673718214336	-1.867120238579407	1.345756429714375	-2.1588015920258568	-0.35765288945112994	0
1210	14-15	F	0.3008928571428573	Meno di un'ora al giorno	Più di un profilo	200-500	1-2 volte	Mai	1-2 volte	1-2 volte	più di 5 volte	più di 5 volte	0.6045465705881536	-1.4722140202067127	-0.11522858774812876	-0.8481987395434126	0.2000840499926406	1.1712449585842348	2
996	14-15	M	-0.6991071428571427	Meno di un'ora al giorno	Un solo profilo	> 500	Mai	Mai	Mai	Mai	Mai	Mai	-0.2074907185480852	0.6966510934158042	1.0526991794727234	0.24877884508548112	-0.7434702068147584	-1.8865507374864947	1
990	14-15	M	-0.6991071428571427	Meno di un'ora al giorno	Un solo profilo	> 500	Mai	Mai	Mai	Mai	1-2 volte	Mai	-0.004481396264025504	0.6966510934158042	1.0526991794727234	0.24877884508548112	-0.7434702068147584	-2.396183353498283	1
896	14-15	F	1.3008928571428573	Meno di un'ora al giorno	Più di un profilo	> 500	Mai	Mai	Mai	Mai	1-2 volte	1-2 volte	-0.8165186854002644	-0.9299977418010835	-1.2831563549689808	-0.8481987395434126	-1.2152473352184578	1.1712449585842348	3
740	14-15	M	2.3008928571428573	Meno di un'ora al giorno	Un solo profilo	> 500	1-2 volte	Mai	1-2 volte	Mai	Mai	Mai	0.19852792602003422	1.7810836502270628	1.6366630630831493	1.345756429714375	-0.7434702068147584	0.6616123425724465	4
1211	14-15	M	-0.6991071428571427	Meno di un'ora al giorno	Un solo profilo	> 500	1-2 volte	Mai	3-5 volte	Mai	1-2 volte	Mai	1.010565215156273	1.2388673718214336	-1.2831563549689808	0.24877884508548112	1.1436383068000395	-1.3769181214747064	1
951	14-15	M	-1.6991071428571427	Meno di un'ora al giorno	Più di un profilo	> 500	Mai	Mai	Mai	Mai	Mai	Mai	-0.2074907185480852	0.154434815010175	0.4687352958622973	0.24877884508548112	-0.2716930784110589	-0.35765288945112994	0
869	14-15	F	0.3008928571428573	Meno di un'ora al giorno	Un solo profilo	> 500	Mai	Mai	Mai	1-2 volte	Mai	1-2 volte	0.6045465705881536	1.2388673718214336	1.0526991794727234	-1.9451763241723063	1.1436383068000395	0.1519797265606583	2
1198	14-15	M	-0.6991071428571427	Meno di un'ora al giorno	Più di un profilo	> 500	1-2 volte	Mai	1-2 volte	Mai	1-2 volte	Mai	-0.004481396264025504	-1.4722140202067127	0.4687352958622973	1.345756429714375	0.6718611783963401	-0.8672855054629182	1
983	14-15	M	-1.6991071428571427	Meno di un'ora al giorno	Un solo profilo	> 500	Mai	Mai	Mai	Mai	Mai	Mai	-0.6135093631162046	-0.3877814633954543	1.0526991794727234	-0.29970994722896577	-2.1588015920258568	1.1712449585842348	0
181	14-15	F	-0.6991071428571427	Meno di un'ora al giorno	Un solo profilo	> 500	Mai	Mai	Mai	Mai	Mai	Mai	-0.4105000408321449	-2.5566465770179714	1.0526991794727234	0.24877884508548112	-0.2716930784110589	1.1712449585842348	1
295	14-15	M	0.3008928571428573	Meno di un'ora al giorno	Un solo profilo	> 500	Mai	Mai	più di 5 volte	Mai	1-2 volte	1-2 volte	1.010565215156273	0.154434815010175	-0.11522858774812876	0.797267637399928	-0.7434702068147584	1.680877574596023	2
172	16-17	M	-1.6991071428571427	Meno di un'ora al giorno	Un solo profilo	< 200	Mai	Mai	Mai	Mai	Mai	Mai	1.010565215156273	-0.3877814633954543	0.4687352958622973	0.24877884508548112	-0.7434702068147584	-0.35765288945112994	0
979	16-17	M	-0.6991071428571427	Meno di un'ora al giorno	Un solo profilo	< 200	Mai	Mai	Mai	Mai	Mai	Mai	-0.004481396264025504	0.154434815010175	1.6366630630831493	1.345756429714375	-1.6870244636221574	-1.3769181214747064	1
336	16-17	F	0.3008928571428573	Meno di un'ora al giorno	Un solo profilo	< 200	1-2 volte	Mai	Mai	Mai	Mai	Mai	1.4165838597243925	1.7810836502270628	-1.867120238579407	-1.3966875318578595	-1.6870244636221574	1.1712449585842348	2
51	16-17	M	-1.6991071428571427	Meno di un'ora al giorno	Un solo profilo	< 200	Mai	Mai	Mai	Mai	Mai	Mai	0.6045465705881536	0.6966510934158042	1.0526991794727234	0.797267637399928	-1.2152473352184578	0.1519797265606583	0
502	16-17	M	0.3008928571428573	Meno di un'ora al giorno	Un solo profilo	< 200	Mai	Mai	1-2 volte	Mai	Mai	Mai	-0.8165186854002644	-2.5566465770179714	-0.6991924713585548	-1.3966875318578595	-0.2716930784110589	0.1519797265606583	2
425	16-17	F	-1.6991071428571427	Meno di un'ora al giorno	Un solo profilo	< 200	Mai	Mai	Mai	Mai	Mai	Mai	-1.019528007684324	0.154434815010175	1.0526991794727234	1.345756429714375	-0.7434702068147584	-0.35765288945112994	0
386	16-17	F	-1.6991071428571427	Meno di un'ora al giorno	Un solo profilo	< 200	Mai	Mai	Mai	Mai	Mai	Mai	-1.019528007684324	1.7810836502270628	0.4687352958622973	1.8942452220288217	-2.1588015920258568	1.680877574596023	0
358	16-17	M	1.3008928571428573	Meno di un'ora al giorno	Un solo profilo	< 200	più di 5 volte	Mai	Mai	1-2 volte	Mai	Mai	0.40153724830409393	-0.9299977418010835	-1.2831563549689808	1.8942452220288217	-0.2716930784110589	-1.3769181214747064	3
436	16-17	M	0.3008928571428573	Meno di un'ora al giorno	Un solo profilo	< 200	1-2 volte	Mai	Mai	più di 5 volte	Mai	Mai	-0.4105000408321449	-2.014430298612342	-1.867120238579407	-1.3966875318578595	-1.6870244636221574	-0.35765288945112994	2
447	16-17	M	-1.6991071428571427	Meno di un'ora al giorno	Un solo profilo	< 200	più di 5 volte	Mai	Mai	Mai	Mai	Mai	0.6045465705881536	-0.9299977418010835	-1.867120238579407	0.797267637399928	0.2000840499926406	1.680877574596023	0
760	16-17	M	0.3008928571428573	Meno di un'ora al giorno	Un solo profilo	< 200	Mai	Mai	1-2 volte	Mai	Mai	1-2 volte	-0.8165186854002644	0.154434815010175	-0.6991924713585548	0.24877884508548112	-1.6870244636221574	-0.8672855054629182	2
369	16-17	F	-0.6991071428571427	Meno di un'ora al giorno	Un solo profilo	< 200	Mai	Mai	1-2 volte	Mai	Mai	Mai	-0.004481396264025504	-2.014430298612342	1.0526991794727234	-0.29970994722896577	1.1436383068000395	-1.3769181214747064	1
362	16-17	M	0.3008928571428573	Meno di un'ora al giorno	Un solo profilo	< 200	1-2 volte	Mai	più di 5 volte	1-2 volte	Mai	Mai	0.8075558928722133	-0.3877814633954543	1.0526991794727234	-0.29970994722896577	-0.7434702068147584	-1.8865507374864947	2
330	16-17	M	-0.6991071428571427	Meno di un'ora al giorno	Un solo profilo	200-500	Mai	Mai	Mai	Mai	Mai	Mai	0.6045465705881536	0.6966510934158042	1.0526991794727234	0.24877884508548112	-0.7434702068147584	-0.8672855054629182	1
974	16-17	F	2.3008928571428573	Meno di un'ora al giorno	Un solo profilo	200-500	Mai	Mai	Mai	Mai	Mai	Mai	-0.8165186854002644	-0.9299977418010835	-0.11522858774812876	0.797267637399928	0.6718611783963401	0.1519797265606583	4
917	16-17	M	0.3008928571428573	Meno di un'ora al giorno	Un solo profilo	200-500	Mai	Mai	Mai	Mai	Mai	Mai	-0.2074907185480852	-0.9299977418010835	-0.11522858774812876	1.345756429714375	-2.1588015920258568	1.1712449585842348	2
438	16-17	M	2.3008928571428573	Meno di un'ora al giorno	Un solo profilo	200-500	Mai	Mai	1-2 volte	Mai	Mai	Mai	1.6195931820084521	-0.3877814633954543	-1.2831563549689808	0.24877884508548112	-0.7434702068147584	-0.8672855054629182	4
353	16-17	M	-0.6991071428571427	Meno di un'ora al giorno	Un solo profilo	200-500	1-2 volte	Mai	1-2 volte	Mai	Mai	Mai	0.40153724830409393	0.154434815010175	-0.6991924713585548	-0.29970994722896577	-1.6870244636221574	1.1712449585842348	1
907	16-17	M	-1.6991071428571427	Meno di un'ora al giorno	Un solo profilo	200-500	Mai	Mai	Mai	Mai	Mai	Mai	-0.004481396264025504	0.6966510934158042	-0.6991924713585548	-0.29970994722896577	-2.1588015920258568	-0.35765288945112994	0
967	16-17	F	-0.6991071428571427	Meno di un'ora al giorno	Un solo profilo	200-500	Mai	Mai	Mai	Mai	Mai	Mai	-1.019528007684324	0.6966510934158042	1.0526991794727234	0.24877884508548112	-0.2716930784110589	-0.8672855054629182	1
195	16-17	M	-0.6991071428571427	Meno di un'ora al giorno	Un solo profilo	200-500	Mai	Mai	Mai	Mai	Mai	Mai	-0.4105000408321449	0.154434815010175	0.4687352958622973	0.797267637399928	-1.2152473352184578	-0.8672855054629182	1
517	16-17	M	-1.6991071428571427	Meno di un'ora al giorno	Un solo profilo	200-500	Mai	Mai	Mai	Mai	Mai	Mai	-0.8165186854002644	1.7810836502270628	1.0526991794727234	0.24877884508548112	-0.7434702068147584	0.1519797265606583	0
431	16-17	M	-0.6991071428571427	Meno di un'ora al giorno	Un solo profilo	200-500	3-5 volte	Mai	Mai	Mai	Mai	Mai	1.6195931820084521	0.6966510934158042	0.4687352958622973	-1.9451763241723063	-0.2716930784110589	0.6616123425724465	1
33	16-17	F	-1.6991071428571427	Meno di un'ora al giorno	Un solo profilo	200-500	Mai	Mai	Mai	Mai	Mai	Mai	-1.019528007684324	-0.3877814633954543	1.6366630630831493	1.345756429714375	-1.2152473352184578	-0.35765288945112994	0
505	16-17	M	-0.6991071428571427	Meno di un'ora al giorno	Un solo profilo	200-500	Mai	Mai	Mai	Mai	1-2 volte	1-2 volte	0.6045465705881536	0.154434815010175	0.4687352958622973	1.345756429714375	-1.2152473352184578	-1.8865507374864947	1
488	16-17	F	-1.6991071428571427	Meno di un'ora al giorno	Un solo profilo	200-500	Mai	Mai	1-2 volte	Mai	Mai	Mai	0.8075558928722133	0.6966510934158042	0.4687352958622973	0.797267637399928	-2.1588015920258568	0.1519797265606583	0
442	16-17	M	0.3008928571428573	Meno di un'ora al giorno	Un solo profilo	200-500	più di 5 volte	Mai	1-2 volte	1-2 volte	Mai	Mai	0.19852792602003422	-1.4722140202067127	-1.2831563549689808	0.24877884508548112	-1.2152473352184578	-0.35765288945112994	2
345	16-17	F	0.3008928571428573	Meno di un'ora al giorno	Un solo profilo	200-500	Mai	Mai	1-2 volte	Mai	Mai	Mai	0.40153724830409393	0.6966510934158042	0.4687352958622973	0.24877884508548112	1.615415435203739	0.1519797265606583	2
180	16-17	M	0.3008928571428573	Meno di un'ora al giorno	Un solo profilo	200-500	3-5 volte	Mai	Mai	1-2 volte	Mai	Mai	1.010565215156273	-1.4722140202067127	-1.2831563549689808	1.345756429714375	-0.2716930784110589	-0.35765288945112994	2
354	16-17	M	-0.6991071428571427	Meno di un'ora al giorno	Più di un profilo	200-500	1-2 volte	Mai	Mai	Mai	Mai	Mai	-0.6135093631162046	-0.9299977418010835	1.0526991794727234	0.797267637399928	0.2000840499926406	0.6616123425724465	1
300	16-17	F	-0.6991071428571427	Meno di un'ora al giorno	Un solo profilo	200-500	1-2 volte	Mai	Mai	3-5 volte	1-2 volte	1-2 volte	-0.2074907185480852	0.154434815010175	-0.11522858774812876	0.797267637399928	1.615415435203739	0.6616123425724465	1
395	16-17	M	1.3008928571428573	Meno di un'ora al giorno	Più di un profilo	200-500	1-2 volte	Mai	Mai	Mai	Mai	1-2 volte	0.19852792602003422	-0.9299977418010835	-1.2831563549689808	0.24877884508548112	1.615415435203739	1.1712449585842348	3
650	16-17	M	-1.6991071428571427	Meno di un'ora al giorno	Un solo profilo	200-500	più di 5 volte	Mai	3-5 volte	Mai	più di 5 volte	3-5 volte	-1.019528007684324	0.6966510934158042	1.0526991794727234	0.797267637399928	0.6718611783963401	-0.8672855054629182	0
745	16-17	M	-1.6991071428571427	Meno di un'ora al giorno	Un solo profilo	200-500	1-2 volte	Mai	Mai	Mai	Mai	Mai	-0.8165186854002644	0.6966510934158042	1.0526991794727234	-0.29970994722896577	-1.6870244636221574	-1.8865507374864947	0
444	16-17	F	-0.6991071428571427	Meno di un'ora al giorno	Un solo profilo	> 500	Mai	Mai	Mai	Mai	1-2 volte	Mai	1.010565215156273	0.154434815010175	0.4687352958622973	-0.29970994722896577	1.1436383068000395	-0.8672855054629182	1
689	16-17	F	1.3008928571428573	Meno di un'ora al giorno	Un solo profilo	> 500	1-2 volte	Mai	Mai	Mai	1-2 volte	Mai	-0.004481396264025504	-2.014430298612342	0.4687352958622973	0.24877884508548112	0.6718611783963401	-0.35765288945112994	3
67	16-17	M	-0.6991071428571427	Meno di un'ora al giorno	Un solo profilo	< 200	1-2 volte	1-2 volte	1-2 volte	Mai	Mai	1-2 volte	2.6346397934287507	0.6966510934158042	-0.11522858774812876	0.24877884508548112	-1.2152473352184578	-0.35765288945112994	1
649	16-17	M	-0.6991071428571427	Meno di un'ora al giorno	Un solo profilo	< 200	1-2 volte	1-2 volte	1-2 volte	1-2 volte	1-2 volte	1-2 volte	-0.4105000408321449	-1.4722140202067127	-0.6991924713585548	-0.29970994722896577	0.6718611783963401	0.6616123425724465	1
299	18-20	F	-0.6991071428571427	Meno di un'ora al giorno	Un solo profilo	< 200	1-2 volte	Mai	Mai	Mai	Mai	Mai	-0.8165186854002644	-1.4722140202067127	1.0526991794727234	0.24877884508548112	-0.7434702068147584	-0.35765288945112994	1
206	18-20	M	0.3008928571428573	Meno di un'ora al giorno	Un solo profilo	< 200	1-2 volte	Mai	Mai	Mai	Mai	Mai	0.6045465705881536	-0.3877814633954543	2.2206269466935757	0.24877884508548112	0.6718611783963401	1.680877574596023	2
245	18-20	F	0.3008928571428573	Meno di un'ora al giorno	Un solo profilo	< 200	1-2 volte	Mai	Mai	Mai	1-2 volte	1-2 volte	0.6045465705881536	-0.3877814633954543	-0.11522858774812876	-0.8481987395434126	1.1436383068000395	-0.8672855054629182	2
101	18-20	M	-0.6991071428571427	Meno di un'ora al giorno	Un solo profilo	< 200	1-2 volte	Mai	1-2 volte	Mai	Mai	Mai	0.8075558928722133	1.2388673718214336	1.0526991794727234	-1.3966875318578595	-1.2152473352184578	0.1519797265606583	1
69	18-20	F	-0.6991071428571427	Meno di un'ora al giorno	Un solo profilo	< 200	3-5 volte	Mai	3-5 volte	Mai	1-2 volte	Mai	0.19852792602003422	0.154434815010175	-0.6991924713585548	0.797267637399928	-0.7434702068147584	-0.35765288945112994	1
82	18-20	F	0.3008928571428573	Meno di un'ora al giorno	Un solo profilo	200-500	Mai	Mai	Mai	Mai	Mai	Mai	-0.8165186854002644	0.154434815010175	0.4687352958622973	0.797267637399928	-0.7434702068147584	1.1712449585842348	2
687	18-20	M	-0.6991071428571427	Meno di un'ora al giorno	Un solo profilo	200-500	Mai	Mai	Mai	Mai	Mai	Mai	-0.6135093631162046	0.154434815010175	0.4687352958622973	1.345756429714375	0.2000840499926406	1.1712449585842348	1
27	18-20	F	-1.6991071428571427	Meno di un'ora al giorno	Più di un profilo	200-500	Mai	Mai	Mai	Mai	Mai	Mai	-1.019528007684324	-2.014430298612342	1.0526991794727234	1.345756429714375	1.1436383068000395	1.680877574596023	0
683	18-20	M	-1.6991071428571427	Meno di un'ora al giorno	Un solo profilo	200-500	1-2 volte	Mai	Mai	Mai	Mai	Mai	1.2135745374403328	-0.3877814633954543	-0.11522858774812876	0.797267637399928	-0.2716930784110589	0.6616123425724465	0
40	18-20	F	-0.6991071428571427	Meno di un'ora al giorno	Un solo profilo	200-500	Mai	Mai	Mai	Mai	Mai	Mai	0.8075558928722133	0.154434815010175	1.0526991794727234	-0.29970994722896577	-0.2716930784110589	0.1519797265606583	1
381	18-20	F	-0.6991071428571427	Meno di un'ora al giorno	Un solo profilo	200-500	Mai	Mai	Mai	Mai	Mai	1-2 volte	-0.2074907185480852	0.154434815010175	0.4687352958622973	1.345756429714375	-1.2152473352184578	-0.8672855054629182	1
493	18-20	F	-0.6991071428571427	Meno di un'ora al giorno	Un solo profilo	200-500	Mai	Mai	Mai	Mai	Mai	Mai	-1.2225373299683837	-0.3877814633954543	-0.11522858774812876	1.345756429714375	-1.6870244636221574	-0.8672855054629182	1
380	18-20	M	-1.6991071428571427	Meno di un'ora al giorno	Un solo profilo	200-500	1-2 volte	Mai	1-2 volte	Mai	Mai	Mai	-0.2074907185480852	0.154434815010175	0.4687352958622973	-0.8481987395434126	-0.7434702068147584	-0.35765288945112994	0
18	18-20	F	-1.6991071428571427	Meno di un'ora al giorno	Un solo profilo	200-500	Mai	Mai	1-2 volte	1-2 volte	1-2 volte	1-2 volte	-1.2225373299683837	-2.014430298612342	1.0526991794727234	0.797267637399928	1.1436383068000395	-0.8672855054629182	0
205	18-20	F	0.3008928571428573	Meno di un'ora al giorno	Un solo profilo	200-500	Mai	Mai	3-5 volte	1-2 volte	1-2 volte	Mai	-0.6135093631162046	-0.3877814633954543	-0.11522858774812876	-0.8481987395434126	0.6718611783963401	0.1519797265606583	2
78	18-20	M	0.3008928571428573	Meno di un'ora al giorno	Un solo profilo	200-500	Mai	Mai	1-2 volte	Mai	Mai	1-2 volte	-1.019528007684324	0.154434815010175	0.4687352958622973	-0.29970994722896577	-0.2716930784110589	1.1712449585842348	2
129	18-20	F	-0.6991071428571427	Meno di un'ora al giorno	Un solo profilo	200-500	Mai	Mai	Mai	Mai	Mai	Mai	-0.8165186854002644	0.154434815010175	1.6366630630831493	1.8942452220288217	1.1436383068000395	0.6616123425724465	1
491	18-20	F	-1.6991071428571427	Meno di un'ora al giorno	Un solo profilo	200-500	Mai	Mai	Mai	Mai	Mai	Mai	-0.6135093631162046	-0.3877814633954543	-1.2831563549689808	1.345756429714375	1.1436383068000395	0.6616123425724465	0
252	18-20	F	-1.6991071428571427	Meno di un'ora al giorno	Un solo profilo	200-500	1-2 volte	Mai	Mai	Mai	1-2 volte	Mai	-1.019528007684324	0.154434815010175	-1.867120238579407	-0.29970994722896577	0.2000840499926406	1.680877574596023	0
383	18-20	F	-0.6991071428571427	Meno di un'ora al giorno	Un solo profilo	> 500	1-2 volte	Mai	Mai	Mai	Mai	più di 5 volte	1.4165838597243925	0.6966510934158042	-0.6991924713585548	1.8942452220288217	0.6718611783963401	0.1519797265606583	1
753	14-15	F	-1.6991071428571427	da 1 a 3 ore al giorno	Un solo profilo	< 200	Mai	Mai	Mai	Mai	Mai	Mai	-0.004481396264025504	-0.9299977418010835	-0.11522858774812876	-0.8481987395434126	0.6718611783963401	0.6616123425724465	0
1192	14-15	M	-1.6991071428571427	da 1 a 3 ore al giorno	Un solo profilo	< 200	Mai	Mai	Mai	Mai	Mai	Mai	-1.2225373299683837	0.6966510934158042	1.0526991794727234	0.797267637399928	-1.2152473352184578	0.1519797265606583	0
671	14-15	M	-0.6991071428571427	da 1 a 3 ore al giorno	Un solo profilo	< 200	Mai	Mai	Mai	Mai	Mai	Mai	0.6045465705881536	-0.3877814633954543	1.6366630630831493	0.797267637399928	-1.2152473352184578	-0.35765288945112994	1
1199	14-15	M	-1.6991071428571427	da 1 a 3 ore al giorno	Un solo profilo	< 200	Mai	Mai	Mai	Mai	Mai	Mai	-1.2225373299683837	0.6966510934158042	1.0526991794727234	1.8942452220288217	-1.6870244636221574	-0.35765288945112994	0
76	14-15	M	0.3008928571428573	da 1 a 3 ore al giorno	Un solo profilo	< 200	Mai	Mai	Mai	Mai	Mai	Mai	-0.8165186854002644	-0.3877814633954543	2.2206269466935757	0.797267637399928	-0.2716930784110589	-0.35765288945112994	2
682	14-15	M	-1.6991071428571427	da 1 a 3 ore al giorno	Un solo profilo	< 200	Mai	Mai	Mai	Mai	Mai	Mai	1.4165838597243925	0.154434815010175	-0.6991924713585548	1.8942452220288217	-1.2152473352184578	-1.3769181214747064	0
75	14-15	M	0.3008928571428573	da 1 a 3 ore al giorno	Un solo profilo	< 200	Mai	Mai	Mai	Mai	Mai	Mai	-0.8165186854002644	-0.3877814633954543	1.0526991794727234	0.797267637399928	0.2000840499926406	-0.35765288945112994	2
499	14-15	M	-1.6991071428571427	da 1 a 3 ore al giorno	Un solo profilo	< 200	Mai	Mai	Mai	Mai	Mai	Mai	-1.019528007684324	-0.3877814633954543	1.6366630630831493	1.345756429714375	0.2000840499926406	1.1712449585842348	0
1063	14-15	F	-1.6991071428571427	da 1 a 3 ore al giorno	Un solo profilo	< 200	Mai	Mai	Mai	Mai	Mai	Mai	-0.004481396264025504	0.6966510934158042	-0.6991924713585548	0.797267637399928	0.2000840499926406	-1.8865507374864947	0
860	14-15	M	-1.6991071428571427	da 1 a 3 ore al giorno	Un solo profilo	< 200	1-2 volte	Mai	3-5 volte	Mai	Mai	Mai	-0.004481396264025504	0.6966510934158042	-1.2831563549689808	-0.29970994722896577	-0.7434702068147584	-1.3769181214747064	0
515	14-15	F	-0.6991071428571427	da 1 a 3 ore al giorno	Un solo profilo	< 200	Mai	Mai	Mai	Mai	1-2 volte	Mai	1.2135745374403328	1.2388673718214336	0.4687352958622973	0.797267637399928	-1.6870244636221574	-0.35765288945112994	1
409	14-15	M	1.3008928571428573	da 1 a 3 ore al giorno	Un solo profilo	< 200	Mai	Mai	Mai	Mai	Mai	Mai	-0.6135093631162046	-0.9299977418010835	-1.2831563549689808	-0.8481987395434126	0.2000840499926406	-0.35765288945112994	3
952	14-15	F	-1.6991071428571427	da 1 a 3 ore al giorno	Più di un profilo	< 200	Mai	Mai	Mai	Mai	Mai	Mai	0.40153724830409393	-0.3877814633954543	0.4687352958622973	0.24877884508548112	-0.2716930784110589	-1.3769181214747064	0
335	14-15	M	-0.6991071428571427	da 1 a 3 ore al giorno	Un solo profilo	< 200	Mai	Mai	Mai	Mai	Mai	Mai	-0.8165186854002644	-0.3877814633954543	0.4687352958622973	0.797267637399928	-0.2716930784110589	-0.8672855054629182	1
855	14-15	M	-1.6991071428571427	da 1 a 3 ore al giorno	Un solo profilo	< 200	1-2 volte	Mai	Mai	Mai	Mai	Mai	0.40153724830409393	-1.4722140202067127	-1.2831563549689808	-0.29970994722896577	0.6718611783963401	0.1519797265606583	0
527	14-15	M	0.3008928571428573	da 1 a 3 ore al giorno	Un solo profilo	< 200	Mai	Mai	Mai	Mai	Mai	Mai	-0.8165186854002644	-0.9299977418010835	0.4687352958622973	-1.3966875318578595	-1.2152473352184578	-0.35765288945112994	2
945	14-15	M	0.3008928571428573	da 1 a 3 ore al giorno	Un solo profilo	< 200	1-2 volte	Mai	Mai	1-2 volte	Mai	Mai	1.822602504292512	-1.4722140202067127	1.0526991794727234	-0.8481987395434126	-0.7434702068147584	-0.35765288945112994	2
864	14-15	F	-1.6991071428571427	da 1 a 3 ore al giorno	Più di un profilo	< 200	Mai	Mai	Mai	Mai	Mai	Mai	0.8075558928722133	-0.9299977418010835	-0.6991924713585548	0.24877884508548112	0.2000840499926406	-0.8672855054629182	0
408	14-15	M	-0.6991071428571427	da 1 a 3 ore al giorno	Un solo profilo	< 200	1-2 volte	Mai	1-2 volte	Mai	1-2 volte	Mai	0.19852792602003422	-1.4722140202067127	1.0526991794727234	0.24877884508548112	0.2000840499926406	-0.8672855054629182	1
341	14-15	F	-1.6991071428571427	da 1 a 3 ore al giorno	Un solo profilo	< 200	Mai	Mai	1-2 volte	Mai	Mai	Mai	-0.6135093631162046	-2.5566465770179714	-2.451084122189833	1.345756429714375	1.615415435203739	1.1712449585842348	0
666	14-15	M	0.3008928571428573	da 1 a 3 ore al giorno	Un solo profilo	< 200	1-2 volte	Mai	1-2 volte	Mai	più di 5 volte	Mai	0.8075558928722133	0.154434815010175	0.4687352958622973	-0.8481987395434126	-0.7434702068147584	0.1519797265606583	2
556	14-15	F	-0.6991071428571427	da 1 a 3 ore al giorno	Un solo profilo	< 200	Mai	Mai	Mai	Mai	1-2 volte	Mai	0.6045465705881536	0.154434815010175	-0.11522858774812876	0.24877884508548112	-1.2152473352184578	-0.35765288945112994	1
497	14-15	F	0.3008928571428573	da 1 a 3 ore al giorno	Un solo profilo	< 200	Mai	Mai	Mai	Mai	Mai	Mai	-1.019528007684324	-0.9299977418010835	1.0526991794727234	0.797267637399928	1.1436383068000395	1.680877574596023	2
1195	14-15	M	0.3008928571428573	da 1 a 3 ore al giorno	Più di un profilo	< 200	Mai	Mai	più di 5 volte	Mai	Mai	Mai	-0.6135093631162046	1.7810836502270628	-0.11522858774812876	0.797267637399928	-1.2152473352184578	-0.8672855054629182	2
364	14-15	M	-0.6991071428571427	da 1 a 3 ore al giorno	Più di un profilo	< 200	Mai	Mai	Mai	1-2 volte	Mai	Mai	0.19852792602003422	-0.9299977418010835	0.4687352958622973	-0.8481987395434126	-0.2716930784110589	-1.8865507374864947	1
292	14-15	M	2.3008928571428573	da 1 a 3 ore al giorno	Un solo profilo	< 200	Mai	Mai	Mai	Mai	Mai	Mai	-0.6135093631162046	-0.3877814633954543	0.4687352958622973	-1.3966875318578595	0.6718611783963401	-0.35765288945112994	4
285	14-15	M	-0.6991071428571427	da 1 a 3 ore al giorno	Un solo profilo	< 200	1-2 volte	Mai	1-2 volte	Mai	Mai	Mai	0.19852792602003422	0.6966510934158042	1.0526991794727234	1.8942452220288217	-0.7434702068147584	0.6616123425724465	1
545	14-15	F	-1.6991071428571427	da 1 a 3 ore al giorno	Un solo profilo	< 200	Mai	Mai	Mai	Mai	1-2 volte	Mai	-0.5265053678516054	-0.3877814633954543	-1.2831563549689808	0.797267637399928	0.2000840499926406	1.1712449585842348	0
287	14-15	M	0.3008928571428573	da 1 a 3 ore al giorno	Un solo profilo	< 200	Mai	Mai	Mai	Mai	Mai	Mai	0.40153724830409393	0.154434815010175	-0.11522858774812876	0.24877884508548112	0.6718611783963401	1.1712449585842348	2
398	14-15	M	-0.6991071428571427	da 1 a 3 ore al giorno	Un solo profilo	< 200	1-2 volte	Mai	Mai	Mai	Mai	Mai	-0.6135093631162046	-1.4722140202067127	-0.11522858774812876	0.797267637399928	1.615415435203739	1.1712449585842348	1
861	14-15	F	0.3008928571428573	da 1 a 3 ore al giorno	Più di un profilo	< 200	Mai	Mai	1-2 volte	1-2 volte	Mai	1-2 volte	0.8075558928722133	-0.9299977418010835	-1.2831563549689808	1.8942452220288217	-0.2716930784110589	-0.35765288945112994	2
988	14-15	F	1.3008928571428573	da 1 a 3 ore al giorno	Un solo profilo	< 200	Mai	Mai	Mai	Mai	Mai	Mai	1.4165838597243925	-0.3877814633954543	2.2206269466935757	1.8942452220288217	1.615415435203739	-2.396183353498283	3
503	14-15	M	-1.6991071428571427	da 1 a 3 ore al giorno	Un solo profilo	< 200	più di 5 volte	Mai	Mai	Mai	Mai	Mai	-0.2074907185480852	-0.9299977418010835	-1.2831563549689808	-0.8481987395434126	-1.2152473352184578	0.6616123425724465	0
54	14-15	M	-0.6991071428571427	da 1 a 3 ore al giorno	Un solo profilo	< 200	Mai	Mai	Mai	Mai	Mai	Mai	0.8075558928722133	-0.3877814633954543	-1.2831563549689808	-0.29970994722896577	-0.2716930784110589	0.1519797265606583	1
862	14-15	M	0.3008928571428573	da 1 a 3 ore al giorno	Un solo profilo	< 200	3-5 volte	Mai	1-2 volte	1-2 volte	1-2 volte	1-2 volte	0.40153724830409393	0.154434815010175	-0.6991924713585548	-0.29970994722896577	0.6718611783963401	-0.35765288945112994	2
1228	14-15	F	0.3008928571428573	da 1 a 3 ore al giorno	Un solo profilo	< 200	Mai	Mai	Mai	Mai	Mai	Mai	-0.8165186854002644	-0.3877814633954543	0.4687352958622973	1.8942452220288217	-0.7434702068147584	0.6616123425724465	2
218	14-15	M	0.3008928571428573	da 1 a 3 ore al giorno	Un solo profilo	< 200	più di 5 volte	Mai	1-2 volte	più di 5 volte	Mai	Mai	0.40153724830409393	0.6966510934158042	-2.451084122189833	-0.8481987395434126	-2.1588015920258568	0.6616123425724465	2
953	14-15	M	-0.6991071428571427	da 1 a 3 ore al giorno	Un solo profilo	< 200	Mai	Mai	Mai	Mai	1-2 volte	Mai	1.6195931820084521	-0.9299977418010835	-0.6991924713585548	-0.8481987395434126	0.2000840499926406	0.1519797265606583	1
1129	14-15	M	0.3008928571428573	da 1 a 3 ore al giorno	Più di un profilo	< 200	Mai	Mai	3-5 volte	3-5 volte	1-2 volte	1-2 volte	-1.019528007684324	1.2388673718214336	1.6366630630831493	0.797267637399928	-0.2716930784110589	1.680877574596023	2
531	14-15	F	-1.6991071428571427	da 1 a 3 ore al giorno	Un solo profilo	< 200	Mai	Mai	Mai	1-2 volte	3-5 volte	Mai	-1.2225373299683837	-0.3877814633954543	-0.11522858774812876	0.24877884508548112	1.1436383068000395	0.6616123425724465	0
879	14-15	M	0.3008928571428573	da 1 a 3 ore al giorno	Un solo profilo	< 200	Mai	Mai	3-5 volte	1-2 volte	1-2 volte	1-2 volte	-0.29449471381268444	-0.3877814633954543	-0.11522858774812876	0.24877884508548112	-0.2716930784110589	-1.3769181214747064	2
474	14-15	M	-1.6991071428571427	da 1 a 3 ore al giorno	Un solo profilo	< 200	1-2 volte	Mai	Mai	Mai	1-2 volte	3-5 volte	-0.4105000408321449	1.2388673718214336	-1.2831563549689808	-0.8481987395434126	-1.6870244636221574	0.6616123425724465	0
1021	14-15	M	-0.6991071428571427	da 1 a 3 ore al giorno	Un solo profilo	< 200	1-2 volte	Mai	1-2 volte	Mai	1-2 volte	Mai	2.0256118265765717	-0.3877814633954543	0.4687352958622973	-1.3966875318578595	0.2000840499926406	0.1519797265606583	1
411	14-15	M	-0.6991071428571427	da 1 a 3 ore al giorno	Un solo profilo	< 200	Mai	Mai	Mai	Mai	Mai	Mai	0.19852792602003422	-0.9299977418010835	1.6366630630831493	0.24877884508548112	-1.2152473352184578	-0.35765288945112994	1
692	14-15	M	1.3008928571428573	da 1 a 3 ore al giorno	Un solo profilo	< 200	1-2 volte	Mai	Mai	1-2 volte	1-2 volte	1-2 volte	-0.4105000408321449	0.6966510934158042	0.4687352958622973	-0.8481987395434126	0.6718611783963401	0.6616123425724465	3
407	14-15	M	0.3008928571428573	da 1 a 3 ore al giorno	Un solo profilo	< 200	1-2 volte	Mai	3-5 volte	Mai	1-2 volte	Mai	-0.2074907185480852	0.154434815010175	-0.6991924713585548	-0.29970994722896577	-0.2716930784110589	-1.3769181214747064	2
1037	14-15	F	0.3008928571428573	da 1 a 3 ore al giorno	Un solo profilo	< 200	3-5 volte	Mai	Mai	Mai	1-2 volte	1-2 volte	-0.004481396264025504	-0.9299977418010835	1.0526991794727234	-0.29970994722896577	0.6718611783963401	0.1519797265606583	2
504	14-15	M	-0.6991071428571427	da 1 a 3 ore al giorno	Un solo profilo	< 200	più di 5 volte	Mai	più di 5 volte	1-2 volte	1-2 volte	Mai	2.2576224806154928	-1.4722140202067127	-2.451084122189833	-2.493665116486753	0.6718611783963401	1.680877574596023	1
954	14-15	M	-0.6991071428571427	da 1 a 3 ore al giorno	Più di un profilo	< 200	più di 5 volte	Mai	3-5 volte	Mai	più di 5 volte	più di 5 volte	0.19852792602003422	1.7810836502270628	-1.2831563549689808	-0.8481987395434126	-1.2152473352184578	0.1519797265606583	1
1035	14-15	F	-1.6991071428571427	da 1 a 3 ore al giorno	Più di un profilo	< 200	Mai	Mai	Mai	Mai	Mai	Mai	0.6045465705881536	-0.3877814633954543	-2.451084122189833	-2.493665116486753	1.615415435203739	-1.3769181214747064	0
722	14-15	M	-1.6991071428571427	da 1 a 3 ore al giorno	Un solo profilo	200-500	Mai	Mai	Mai	Mai	Mai	Mai	1.2135745374403328	1.7810836502270628	-0.11522858774812876	1.8942452220288217	-0.2716930784110589	-0.35765288945112994	0
1094	14-15	F	1.3008928571428573	da 1 a 3 ore al giorno	Un solo profilo	200-500	Mai	Mai	Mai	Mai	Mai	Mai	-1.2225373299683837	-0.9299977418010835	0.4687352958622973	0.797267637399928	-0.2716930784110589	-0.35765288945112994	3
730	14-15	M	-1.6991071428571427	da 1 a 3 ore al giorno	Un solo profilo	200-500	Mai	Mai	Mai	Mai	Mai	Mai	-1.2225373299683837	0.154434815010175	1.0526991794727234	0.797267637399928	-2.1588015920258568	-0.8672855054629182	0
1049	14-15	F	-1.6991071428571427	da 1 a 3 ore al giorno	Un solo profilo	200-500	Mai	Mai	Mai	Mai	Mai	Mai	-1.019528007684324	-0.3877814633954543	-0.11522858774812876	1.345756429714375	-1.2152473352184578	0.6616123425724465	0
62	14-15	M	-0.6991071428571427	da 1 a 3 ore al giorno	Un solo profilo	200-500	Mai	Mai	Mai	Mai	Mai	Mai	1.822602504292512	0.6966510934158042	1.0526991794727234	0.797267637399928	1.1436383068000395	-0.35765288945112994	1
1096	14-15	M	-1.6991071428571427	da 1 a 3 ore al giorno	Più di un profilo	200-500	Mai	Mai	Mai	Mai	1-2 volte	Mai	0.8655585563819517	0.6966510934158042	-0.6991924713585548	1.345756429714375	-0.7434702068147584	0.6616123425724465	0
338	14-15	F	-0.6991071428571427	da 1 a 3 ore al giorno	Un solo profilo	200-500	Mai	Mai	Mai	Mai	Mai	Mai	-0.4105000408321449	-0.3877814633954543	0.4687352958622973	-0.29970994722896577	-0.7434702068147584	-0.35765288945112994	1
43	14-15	F	0.3008928571428573	da 1 a 3 ore al giorno	Un solo profilo	200-500	Mai	Mai	più di 5 volte	Mai	Mai	Mai	-0.4105000408321449	-0.3877814633954543	-0.11522858774812876	0.24877884508548112	0.6718611783963401	0.6616123425724465	2
1053	14-15	F	1.3008928571428573	da 1 a 3 ore al giorno	Un solo profilo	200-500	Mai	Mai	Mai	1-2 volte	Mai	Mai	0.8075558928722133	1.2388673718214336	-1.867120238579407	-0.8481987395434126	-1.2152473352184578	0.6616123425724465	3
1126	14-15	F	-1.6991071428571427	da 1 a 3 ore al giorno	Un solo profilo	200-500	Mai	Mai	1-2 volte	Mai	Mai	Mai	0.19852792602003422	0.154434815010175	1.0526991794727234	0.797267637399928	-0.2716930784110589	1.1712449585842348	0
1185	14-15	F	0.3008928571428573	da 1 a 3 ore al giorno	Un solo profilo	200-500	Mai	Mai	Mai	Mai	Mai	Mai	-0.6135093631162046	-0.3877814633954543	-0.11522858774812876	-0.29970994722896577	-1.6870244636221574	0.1519797265606583	2
1204	14-15	F	1.3008928571428573	da 1 a 3 ore al giorno	Più di un profilo	200-500	Mai	Mai	Mai	1-2 volte	Mai	Mai	1.2135745374403328	1.7810836502270628	1.6366630630831493	0.24877884508548112	1.615415435203739	1.1712449585842348	3
775	14-15	F	-1.6991071428571427	da 1 a 3 ore al giorno	Più di un profilo	200-500	Mai	Mai	Mai	Mai	Mai	Mai	-1.019528007684324	-1.4722140202067127	0.4687352958622973	-1.3966875318578595	-2.1588015920258568	-1.8865507374864947	0
936	14-15	M	1.3008928571428573	da 1 a 3 ore al giorno	Un solo profilo	200-500	Mai	Mai	Mai	Mai	Mai	Mai	3.24366776028093	0.154434815010175	-0.11522858774812876	0.24877884508548112	-0.2716930784110589	-0.8672855054629182	3
1017	14-15	F	0.3008928571428573	da 1 a 3 ore al giorno	Più di un profilo	200-500	Mai	Mai	Mai	Mai	1-2 volte	Mai	-0.8165186854002644	1.2388673718214336	-0.6991924713585548	-1.3966875318578595	-0.2716930784110589	1.680877574596023	2
104	14-15	F	0.3008928571428573	da 1 a 3 ore al giorno	Un solo profilo	200-500	Mai	Mai	Mai	Mai	1-2 volte	Mai	-1.019528007684324	0.154434815010175	-0.11522858774812876	-0.29970994722896577	-0.7434702068147584	0.6616123425724465	2
286	14-15	F	-0.6991071428571427	da 1 a 3 ore al giorno	Un solo profilo	200-500	Mai	Mai	Mai	Mai	Mai	Mai	-1.2225373299683837	-1.4722140202067127	-0.11522858774812876	-1.3966875318578595	0.2000840499926406	-0.35765288945112994	1
461	14-15	F	1.3008928571428573	da 1 a 3 ore al giorno	Un solo profilo	200-500	Mai	Mai	Mai	Mai	1-2 volte	Mai	0.40153724830409393	0.154434815010175	-0.6991924713585548	0.24877884508548112	0.2000840499926406	-0.35765288945112994	3
333	14-15	M	-1.6991071428571427	da 1 a 3 ore al giorno	Un solo profilo	200-500	Mai	Mai	1-2 volte	Mai	1-2 volte	Mai	-0.4105000408321449	1.7810836502270628	-0.11522858774812876	0.24877884508548112	-2.1588015920258568	0.6616123425724465	0
1207	14-15	F	-0.6991071428571427	da 1 a 3 ore al giorno	Un solo profilo	200-500	Mai	Mai	Mai	Mai	Mai	Mai	0.40153724830409393	-0.3877814633954543	0.4687352958622973	-0.8481987395434126	-0.2716930784110589	-0.35765288945112994	1
1182	14-15	F	2.3008928571428573	da 1 a 3 ore al giorno	Un solo profilo	200-500	Mai	Mai	Mai	Mai	Mai	Mai	-0.4105000408321449	0.6966510934158042	2.2206269466935757	0.24877884508548112	0.6718611783963401	-2.396183353498283	4
621	14-15	F	-1.6991071428571427	da 1 a 3 ore al giorno	Un solo profilo	200-500	Mai	Mai	Mai	Mai	1-2 volte	Mai	-0.6135093631162046	-0.9299977418010835	0.4687352958622973	0.24877884508548112	-0.2716930784110589	-1.3769181214747064	0
68	14-15	M	1.3008928571428573	da 1 a 3 ore al giorno	Più di un profilo	200-500	Mai	Mai	Mai	Mai	Mai	Mai	-1.2225373299683837	1.7810836502270628	-0.6991924713585548	1.345756429714375	-1.6870244636221574	0.6616123425724465	3
845	14-15	F	-1.6991071428571427	da 1 a 3 ore al giorno	Un solo profilo	200-500	Mai	Mai	1-2 volte	Mai	Mai	Mai	-0.004481396264025504	1.7810836502270628	-1.2831563549689808	0.24877884508548112	0.2000840499926406	-0.35765288945112994	0
846	14-15	F	-0.6991071428571427	da 1 a 3 ore al giorno	Più di un profilo	200-500	Mai	Mai	1-2 volte	1-2 volte	Mai	Mai	-0.9905266759294632	-0.3877814633954543	0.4687352958622973	0.24877884508548112	-0.7434702068147584	0.6616123425724465	1
770	14-15	F	-1.6991071428571427	da 1 a 3 ore al giorno	Un solo profilo	200-500	Mai	Mai	Mai	Mai	Mai	Mai	1.6195931820084521	1.7810836502270628	2.2206269466935757	0.797267637399928	-0.7434702068147584	-2.396183353498283	0
310	14-15	F	-1.6991071428571427	da 1 a 3 ore al giorno	Un solo profilo	200-500	Mai	Mai	1-2 volte	Mai	Mai	1-2 volte	0.19852792602003422	0.154434815010175	0.4687352958622973	0.797267637399928	0.6718611783963401	-1.8865507374864947	0
1056	14-15	F	0.3008928571428573	da 1 a 3 ore al giorno	Un solo profilo	200-500	Mai	Mai	Mai	Mai	Mai	Mai	-0.6135093631162046	-0.3877814633954543	0.4687352958622973	-0.29970994722896577	0.2000840499926406	0.1519797265606583	2
402	14-15	M	0.3008928571428573	da 1 a 3 ore al giorno	Un solo profilo	200-500	1-2 volte	Mai	Mai	Mai	1-2 volte	Mai	-1.2225373299683837	0.154434815010175	-0.11522858774812876	-0.29970994722896577	0.2000840499926406	-0.8672855054629182	2
1128	14-15	F	-1.6991071428571427	da 1 a 3 ore al giorno	Più di un profilo	200-500	Mai	Mai	Mai	Mai	Mai	Mai	0.19852792602003422	-1.4722140202067127	0.4687352958622973	0.24877884508548112	1.1436383068000395	0.1519797265606583	0
1140	14-15	F	0.3008928571428573	da 1 a 3 ore al giorno	Un solo profilo	200-500	Mai	Mai	Mai	Mai	Mai	Mai	-0.4105000408321449	-2.5566465770179714	-2.451084122189833	0.24877884508548112	1.615415435203739	-1.8865507374864947	2
932	14-15	F	1.3008928571428573	da 1 a 3 ore al giorno	Più di un profilo	200-500	Mai	Mai	Mai	Mai	Mai	Mai	0.40153724830409393	1.7810836502270628	1.0526991794727234	0.24877884508548112	0.6718611783963401	0.1519797265606583	3
521	14-15	F	0.3008928571428573	da 1 a 3 ore al giorno	Più di un profilo	200-500	Mai	Mai	Mai	Mai	1-2 volte	Mai	2.0256118265765717	0.154434815010175	-1.2831563549689808	-0.29970994722896577	0.6718611783963401	-0.8672855054629182	2
559	14-15	F	0.3008928571428573	da 1 a 3 ore al giorno	Più di un profilo	200-500	1-2 volte	Mai	più di 5 volte	Mai	Mai	Mai	-0.6135093631162046	-0.9299977418010835	-1.2831563549689808	-0.8481987395434126	0.6718611783963401	0.1519797265606583	2
1079	14-15	F	0.3008928571428573	da 1 a 3 ore al giorno	Un solo profilo	200-500	Mai	Mai	Mai	1-2 volte	Mai	Mai	1.4165838597243925	-0.9299977418010835	-0.11522858774812876	-0.8481987395434126	0.6718611783963401	-0.8672855054629182	2
339	14-15	F	-1.6991071428571427	da 1 a 3 ore al giorno	Un solo profilo	200-500	Mai	Mai	Mai	Mai	Mai	Mai	-1.019528007684324	-0.3877814633954543	0.4687352958622973	0.24877884508548112	-1.2152473352184578	0.1519797265606583	0
662	14-15	M	0.3008928571428573	da 1 a 3 ore al giorno	Un solo profilo	200-500	3-5 volte	Mai	1-2 volte	Mai	Mai	Mai	-0.004481396264025504	-0.3877814633954543	1.0526991794727234	-0.8481987395434126	0.2000840499926406	-1.8865507374864947	2
1067	14-15	M	-0.6991071428571427	da 1 a 3 ore al giorno	Un solo profilo	200-500	Mai	Mai	Mai	Mai	Mai	Mai	1.010565215156273	0.154434815010175	-1.2831563549689808	1.345756429714375	0.2000840499926406	1.1712449585842348	1
1131	14-15	F	-1.6991071428571427	da 1 a 3 ore al giorno	Un solo profilo	200-500	Mai	Mai	Mai	Mai	Mai	Mai	-1.019528007684324	0.154434815010175	0.4687352958622973	1.8942452220288217	-0.7434702068147584	1.1712449585842348	0
859	14-15	M	1.3008928571428573	da 1 a 3 ore al giorno	Un solo profilo	200-500	1-2 volte	Mai	Mai	Mai	1-2 volte	Mai	0.6045465705881536	1.2388673718214336	1.0526991794727234	0.24877884508548112	0.6718611783963401	-1.3769181214747064	3
1147	14-15	F	0.3008928571428573	da 1 a 3 ore al giorno	Più di un profilo	200-500	Mai	Mai	Mai	Mai	Mai	Mai	-1.019528007684324	-0.3877814633954543	1.6366630630831493	-1.9451763241723063	0.6718611783963401	-0.35765288945112994	2
851	14-15	M	0.3008928571428573	da 1 a 3 ore al giorno	Un solo profilo	200-500	1-2 volte	Mai	Mai	Mai	Mai	Mai	-0.004481396264025504	-0.3877814633954543	-0.6991924713585548	-0.8481987395434126	-1.2152473352184578	-1.3769181214747064	2
558	14-15	F	0.3008928571428573	da 1 a 3 ore al giorno	Più di un profilo	200-500	Mai	Mai	Mai	1-2 volte	Mai	1-2 volte	0.40153724830409393	1.7810836502270628	-0.6991924713585548	1.345756429714375	1.1436383068000395	0.6616123425724465	2
1032	14-15	F	-0.6991071428571427	da 1 a 3 ore al giorno	Un solo profilo	200-500	Mai	Mai	Mai	Mai	1-2 volte	Mai	-0.2074907185480852	0.154434815010175	1.6366630630831493	-0.29970994722896577	-1.6870244636221574	-0.8672855054629182	1
1224	14-15	F	-1.6991071428571427	da 1 a 3 ore al giorno	Un solo profilo	200-500	Mai	Mai	Mai	Mai	Mai	Mai	-0.8165186854002644	0.154434815010175	-0.11522858774812876	1.345756429714375	0.6718611783963401	-0.35765288945112994	0
566	14-15	F	-1.6991071428571427	da 1 a 3 ore al giorno	Più di un profilo	200-500	Mai	Mai	Mai	Mai	Mai	Mai	-0.4105000408321449	0.6966510934158042	0.4687352958622973	-0.29970994722896577	-2.1588015920258568	-0.35765288945112994	0
578	14-15	M	-0.6991071428571427	da 1 a 3 ore al giorno	Un solo profilo	200-500	Mai	Mai	Mai	Mai	1-2 volte	Mai	-0.2074907185480852	1.2388673718214336	2.2206269466935757	1.8942452220288217	-0.7434702068147584	-0.35765288945112994	1
393	14-15	M	0.3008928571428573	da 1 a 3 ore al giorno	Un solo profilo	200-500	Mai	Mai	1-2 volte	Mai	1-2 volte	Mai	-0.4105000408321449	0.6966510934158042	-0.11522858774812876	-0.29970994722896577	0.2000840499926406	-0.35765288945112994	2
611	14-15	F	-1.6991071428571427	da 1 a 3 ore al giorno	Un solo profilo	200-500	più di 5 volte	Mai	1-2 volte	Mai	Mai	Mai	-0.8165186854002644	0.154434815010175	-1.2831563549689808	0.24877884508548112	-0.2716930784110589	-0.8672855054629182	0
1026	14-15	F	-0.6991071428571427	da 1 a 3 ore al giorno	Un solo profilo	200-500	Mai	Mai	Mai	Mai	Mai	Mai	-1.019528007684324	-0.3877814633954543	-0.6991924713585548	0.24877884508548112	0.2000840499926406	0.6616123425724465	1
612	14-15	F	-1.6991071428571427	da 1 a 3 ore al giorno	Un solo profilo	200-500	Mai	Mai	Mai	Mai	Mai	Mai	-0.8165186854002644	1.2388673718214336	0.4687352958622973	1.8942452220288217	-0.2716930784110589	0.6616123425724465	0
1065	14-15	F	0.3008928571428573	da 1 a 3 ore al giorno	Più di un profilo	200-500	1-2 volte	Mai	Mai	Mai	Mai	Mai	-0.2074907185480852	-0.3877814633954543	0.4687352958622973	-0.29970994722896577	0.2000840499926406	-0.35765288945112994	2
510	14-15	F	-1.6991071428571427	da 1 a 3 ore al giorno	Più di un profilo	200-500	Mai	Mai	più di 5 volte	1-2 volte	Mai	Mai	-0.004481396264025504	-0.9299977418010835	-0.6991924713585548	0.24877884508548112	-0.7434702068147584	-0.35765288945112994	0
1154	14-15	F	-0.6991071428571427	da 1 a 3 ore al giorno	Un solo profilo	200-500	Mai	Mai	Mai	Mai	Mai	Mai	0.6045465705881536	0.6966510934158042	0.4687352958622973	1.8942452220288217	0.6718611783963401	-0.35765288945112994	1
1132	14-15	F	-1.6991071428571427	da 1 a 3 ore al giorno	Un solo profilo	200-500	Mai	Mai	Mai	Mai	1-2 volte	1-2 volte	-0.8165186854002644	-0.9299977418010835	0.4687352958622973	0.797267637399928	-0.2716930784110589	0.6616123425724465	0
1174	14-15	M	-0.6991071428571427	da 1 a 3 ore al giorno	Un solo profilo	200-500	Mai	Mai	Mai	Mai	Mai	Mai	1.010565215156273	-0.3877814633954543	0.4687352958622973	1.8942452220288217	1.1436383068000395	-0.35765288945112994	1
1087	14-15	F	0.3008928571428573	da 1 a 3 ore al giorno	Un solo profilo	200-500	Mai	Mai	1-2 volte	Mai	Mai	Mai	-0.6135093631162046	-0.3877814633954543	1.0526991794727234	0.24877884508548112	-0.7434702068147584	0.6616123425724465	2
1191	14-15	M	-0.6991071428571427	da 1 a 3 ore al giorno	Un solo profilo	200-500	Mai	Mai	Mai	Mai	Mai	Mai	-0.004481396264025504	0.154434815010175	-0.6991924713585548	0.797267637399928	-0.2716930784110589	0.6616123425724465	1
544	14-15	F	-0.6991071428571427	da 1 a 3 ore al giorno	Più di un profilo	200-500	Mai	Mai	1-2 volte	Mai	1-2 volte	3-5 volte	-0.8165186854002644	-0.3877814633954543	0.4687352958622973	0.24877884508548112	0.6718611783963401	1.1712449585842348	1
707	14-15	M	2.3008928571428573	da 1 a 3 ore al giorno	Un solo profilo	200-500	Mai	Mai	Mai	Mai	Mai	Mai	-0.004481396264025504	1.2388673718214336	-1.2831563549689808	0.797267637399928	-0.2716930784110589	0.1519797265606583	4
1059	14-15	F	0.3008928571428573	da 1 a 3 ore al giorno	Un solo profilo	200-500	1-2 volte	Mai	Mai	Mai	Mai	Mai	-0.4105000408321449	-0.3877814633954543	1.6366630630831493	0.24877884508548112	-0.7434702068147584	0.1519797265606583	2
294	14-15	F	-0.6991071428571427	da 1 a 3 ore al giorno	Un solo profilo	200-500	Mai	Mai	1-2 volte	Mai	Mai	Mai	-0.8165186854002644	0.6966510934158042	0.4687352958622973	-1.3966875318578595	0.6718611783963401	0.1519797265606583	1
1127	14-15	F	0.3008928571428573	da 1 a 3 ore al giorno	Più di un profilo	200-500	Mai	Mai	Mai	1-2 volte	Mai	Mai	-0.8165186854002644	-2.014430298612342	1.0526991794727234	-1.3966875318578595	0.6718611783963401	1.1712449585842348	2
275	14-15	M	-0.6991071428571427	da 1 a 3 ore al giorno	Un solo profilo	200-500	Mai	Mai	Mai	Mai	Mai	Mai	-0.2074907185480852	0.6966510934158042	1.0526991794727234	-0.29970994722896577	0.2000840499926406	0.1519797265606583	1
1089	14-15	M	0.3008928571428573	da 1 a 3 ore al giorno	Più di un profilo	200-500	Mai	Mai	Mai	Mai	Mai	Mai	-0.4105000408321449	-0.3877814633954543	-0.11522858774812876	-0.29970994722896577	-0.7434702068147584	-0.35765288945112994	2
309	14-15	F	-1.6991071428571427	da 1 a 3 ore al giorno	Un solo profilo	200-500	Mai	Mai	Mai	Mai	1-2 volte	Mai	-0.4105000408321449	-1.4722140202067127	-0.11522858774812876	1.345756429714375	-0.2716930784110589	1.680877574596023	0
291	14-15	F	-0.6991071428571427	da 1 a 3 ore al giorno	Un solo profilo	200-500	Mai	Mai	Mai	Mai	Mai	Mai	-0.8165186854002644	-0.3877814633954543	0.4687352958622973	-0.29970994722896577	-0.2716930784110589	-0.35765288945112994	1
673	14-15	F	1.3008928571428573	da 1 a 3 ore al giorno	Un solo profilo	200-500	Mai	Mai	Mai	1-2 volte	Mai	1-2 volte	0.40153724830409393	-1.4722140202067127	1.0526991794727234	0.24877884508548112	1.1436383068000395	1.680877574596023	3
733	14-15	M	0.3008928571428573	da 1 a 3 ore al giorno	Un solo profilo	200-500	1-2 volte	Mai	Mai	Mai	1-2 volte	1-2 volte	-0.2074907185480852	-0.3877814633954543	-0.6991924713585548	-0.29970994722896577	-0.7434702068147584	-1.3769181214747064	2
626	14-15	F	0.3008928571428573	da 1 a 3 ore al giorno	Più di un profilo	200-500	Mai	Mai	più di 5 volte	3-5 volte	1-2 volte	1-2 volte	0.6045465705881536	-0.3877814633954543	-1.2831563549689808	-0.8481987395434126	-0.7434702068147584	0.6616123425724465	2
1221	14-15	F	0.3008928571428573	da 1 a 3 ore al giorno	Un solo profilo	200-500	Mai	Mai	1-2 volte	Mai	Mai	Mai	-0.6135093631162046	-0.9299977418010835	-0.11522858774812876	0.24877884508548112	0.6718611783963401	1.680877574596023	2
542	14-15	F	-1.6991071428571427	da 1 a 3 ore al giorno	Un solo profilo	200-500	Mai	Mai	Mai	Mai	Mai	Mai	-0.6135093631162046	1.2388673718214336	0.4687352958622973	0.24877884508548112	-1.2152473352184578	-1.3769181214747064	0
1194	14-15	M	-1.6991071428571427	da 1 a 3 ore al giorno	Più di un profilo	200-500	1-2 volte	Mai	più di 5 volte	Mai	Mai	Mai	-0.8165186854002644	0.6966510934158042	-0.11522858774812876	-0.8481987395434126	-0.7434702068147584	-1.3769181214747064	0
2	14-15	F	-0.6991071428571427	da 1 a 3 ore al giorno	Più di un profilo	200-500	1-2 volte	Mai	1-2 volte	Mai	3-5 volte	Mai	-0.6135093631162046	0.6966510934158042	0.4687352958622973	0.797267637399928	1.1436383068000395	-0.35765288945112994	1
1136	14-15	M	-0.6991071428571427	da 1 a 3 ore al giorno	Un solo profilo	200-500	1-2 volte	Mai	Mai	Mai	Mai	Mai	0.19852792602003422	-1.4722140202067127	-0.11522858774812876	1.345756429714375	-0.7434702068147584	0.1519797265606583	1
751	14-15	M	-1.6991071428571427	da 1 a 3 ore al giorno	Più di un profilo	200-500	1-2 volte	Mai	1-2 volte	Mai	Mai	Mai	-0.004481396264025504	-2.014430298612342	0.4687352958622973	-0.29970994722896577	-1.2152473352184578	-1.8865507374864947	0
307	14-15	F	0.3008928571428573	da 1 a 3 ore al giorno	Più di un profilo	200-500	1-2 volte	Mai	Mai	1-2 volte	1-2 volte	Mai	-0.6135093631162046	-1.4722140202067127	0.4687352958622973	-1.3966875318578595	0.6718611783963401	1.1712449585842348	2
1070	14-15	F	0.3008928571428573	da 1 a 3 ore al giorno	Un solo profilo	200-500	Mai	Mai	Mai	1-2 volte	Mai	Mai	0.6045465705881536	1.7810836502270628	1.6366630630831493	1.345756429714375	0.6718611783963401	-0.8672855054629182	2
858	14-15	F	0.3008928571428573	da 1 a 3 ore al giorno	Un solo profilo	200-500	Mai	Mai	Mai	1-2 volte	Mai	Mai	0.19852792602003422	1.2388673718214336	0.4687352958622973	0.24877884508548112	1.1436383068000395	1.1712449585842348	2
1171	14-15	M	1.3008928571428573	da 1 a 3 ore al giorno	Un solo profilo	200-500	Mai	Mai	Mai	Mai	1-2 volte	Mai	0.6335479023430148	-0.3877814633954543	0.4687352958622973	0.24877884508548112	-0.7434702068147584	-0.8672855054629182	3
412	14-15	M	0.3008928571428573	da 1 a 3 ore al giorno	Un solo profilo	200-500	Mai	Mai	Mai	Mai	3-5 volte	Mai	-1.019528007684324	-0.3877814633954543	-0.11522858774812876	-0.29970994722896577	-1.6870244636221574	-0.8672855054629182	2
305	14-15	F	-1.6991071428571427	da 1 a 3 ore al giorno	Un solo profilo	200-500	Mai	Mai	Mai	Mai	Mai	Mai	-1.019528007684324	0.6966510934158042	-1.2831563549689808	0.24877884508548112	0.2000840499926406	-0.8672855054629182	0
478	14-15	F	-0.6991071428571427	da 1 a 3 ore al giorno	Un solo profilo	200-500	1-2 volte	Mai	Mai	Mai	Mai	Mai	-0.4105000408321449	1.7810836502270628	-1.2831563549689808	1.8942452220288217	-0.2716930784110589	-1.8865507374864947	1
1050	14-15	F	-0.6991071428571427	da 1 a 3 ore al giorno	Un solo profilo	200-500	Mai	Mai	Mai	Mai	Mai	Mai	-0.6135093631162046	-0.9299977418010835	0.4687352958622973	-0.29970994722896577	-1.2152473352184578	-0.8672855054629182	1
318	14-15	F	0.3008928571428573	da 1 a 3 ore al giorno	Un solo profilo	200-500	Mai	Mai	3-5 volte	Mai	Mai	Mai	-0.6135093631162046	-0.9299977418010835	0.4687352958622973	0.24877884508548112	1.615415435203739	0.1519797265606583	2
857	14-15	F	0.3008928571428573	da 1 a 3 ore al giorno	Un solo profilo	200-500	Mai	Mai	Mai	1-2 volte	Mai	Mai	-0.004481396264025504	0.6966510934158042	1.0526991794727234	0.24877884508548112	-0.7434702068147584	0.1519797265606583	2
346	14-15	M	0.3008928571428573	da 1 a 3 ore al giorno	Un solo profilo	200-500	Mai	Mai	Mai	Mai	Mai	Mai	-0.4105000408321449	1.2388673718214336	1.0526991794727234	-0.8481987395434126	-0.7434702068147584	1.1712449585842348	2
1069	14-15	F	2.3008928571428573	da 1 a 3 ore al giorno	Un solo profilo	200-500	Mai	Mai	Mai	Mai	Mai	Mai	1.010565215156273	-0.3877814633954543	-0.11522858774812876	-0.29970994722896577	1.1436383068000395	1.1712449585842348	4
1184	14-15	M	-1.6991071428571427	da 1 a 3 ore al giorno	Un solo profilo	200-500	Mai	Mai	Mai	1-2 volte	Mai	Mai	-0.8165186854002644	0.154434815010175	0.4687352958622973	0.24877884508548112	-1.2152473352184578	1.1712449585842348	0
734	14-15	M	1.3008928571428573	da 1 a 3 ore al giorno	Più di un profilo	200-500	1-2 volte	Mai	1-2 volte	Mai	Mai	Mai	-0.9905266759294632	1.2388673718214336	-0.6991924713585548	0.24877884508548112	-0.2716930784110589	-1.3769181214747064	3
535	14-15	F	0.3008928571428573	da 1 a 3 ore al giorno	Un solo profilo	200-500	1-2 volte	Mai	Mai	Mai	1-2 volte	1-2 volte	-0.004481396264025504	-0.9299977418010835	-0.6991924713585548	-0.29970994722896577	1.1436383068000395	-0.35765288945112994	2
405	14-15	F	-0.6991071428571427	da 1 a 3 ore al giorno	Un solo profilo	200-500	1-2 volte	Mai	1-2 volte	Mai	1-2 volte	Mai	-0.4105000408321449	0.154434815010175	0.4687352958622973	0.24877884508548112	0.2000840499926406	-1.3769181214747064	1
738	14-15	M	-1.6991071428571427	da 1 a 3 ore al giorno	Un solo profilo	200-500	più di 5 volte	Mai	Mai	Mai	Mai	Mai	0.8075558928722133	-0.3877814633954543	0.4687352958622973	0.24877884508548112	-0.7434702068147584	0.1519797265606583	0
940	14-15	M	2.3008928571428573	da 1 a 3 ore al giorno	Più di un profilo	200-500	1-2 volte	Mai	Mai	3-5 volte	1-2 volte	Mai	1.6195931820084521	0.154434815010175	-0.11522858774812876	-0.8481987395434126	0.2000840499926406	-0.8672855054629182	4
308	14-15	M	0.3008928571428573	da 1 a 3 ore al giorno	Più di un profilo	200-500	1-2 volte	Mai	1-2 volte	1-2 volte	Mai	Mai	0.40153724830409393	-0.3877814633954543	-0.11522858774812876	-0.8481987395434126	0.6718611783963401	-0.8672855054629182	2
948	14-15	M	-0.6991071428571427	da 1 a 3 ore al giorno	Più di un profilo	200-500	3-5 volte	Mai	Mai	1-2 volte	3-5 volte	più di 5 volte	-0.6135093631162046	1.2388673718214336	0.4687352958622973	-0.29970994722896577	-1.2152473352184578	0.1519797265606583	1
1011	14-15	F	1.3008928571428573	da 1 a 3 ore al giorno	Più di un profilo	200-500	Mai	Mai	1-2 volte	1-2 volte	Mai	Mai	0.19852792602003422	-1.4722140202067127	2.2206269466935757	-0.8481987395434126	-0.2716930784110589	-0.8672855054629182	3
397	14-15	M	0.3008928571428573	da 1 a 3 ore al giorno	Più di un profilo	200-500	Mai	Mai	1-2 volte	1-2 volte	3-5 volte	Mai	-1.019528007684324	0.6966510934158042	-0.11522858774812876	-1.9451763241723063	0.6718611783963401	-0.35765288945112994	2
1023	14-15	F	-0.6991071428571427	da 1 a 3 ore al giorno	Più di un profilo	200-500	1-2 volte	Mai	Mai	Mai	Mai	Mai	-0.4105000408321449	1.2388673718214336	0.4687352958622973	1.345756429714375	0.2000840499926406	0.1519797265606583	1
843	14-15	F	-1.6991071428571427	da 1 a 3 ore al giorno	Più di un profilo	200-500	Mai	Mai	1-2 volte	1-2 volte	Mai	1-2 volte	0.19852792602003422	0.154434815010175	-0.11522858774812876	-0.29970994722896577	-0.2716930784110589	0.6616123425724465	0
464	14-15	F	0.3008928571428573	da 1 a 3 ore al giorno	Un solo profilo	200-500	Mai	Mai	Mai	1-2 volte	Mai	Mai	-0.2074907185480852	0.154434815010175	-0.11522858774812876	0.24877884508548112	-1.2152473352184578	-0.35765288945112994	2
1006	14-15	M	0.3008928571428573	da 1 a 3 ore al giorno	Un solo profilo	200-500	1-2 volte	Mai	Mai	Mai	1-2 volte	1-2 volte	1.0975692104208727	0.6966510934158042	-0.11522858774812876	0.24877884508548112	0.2000840499926406	1.1712449585842348	2
455	14-15	F	0.3008928571428573	da 1 a 3 ore al giorno	Un solo profilo	200-500	1-2 volte	Mai	1-2 volte	Mai	1-2 volte	Mai	-0.004481396264025504	-0.9299977418010835	-0.11522858774812876	-0.8481987395434126	0.2000840499926406	1.1712449585842348	2
509	14-15	M	-1.6991071428571427	da 1 a 3 ore al giorno	Un solo profilo	200-500	Mai	Mai	più di 5 volte	Mai	1-2 volte	Mai	0.6045465705881536	0.6966510934158042	0.4687352958622973	-1.9451763241723063	-0.7434702068147584	1.1712449585842348	0
401	14-15	M	-0.6991071428571427	da 1 a 3 ore al giorno	Un solo profilo	200-500	1-2 volte	Mai	Mai	1-2 volte	Mai	Mai	1.2135745374403328	-0.3877814633954543	0.4687352958622973	-0.29970994722896577	-0.2716930784110589	-1.3769181214747064	1
281	14-15	F	-0.6991071428571427	da 1 a 3 ore al giorno	Un solo profilo	200-500	Mai	Mai	Mai	Mai	1-2 volte	Mai	-0.2074907185480852	0.6966510934158042	-0.6991924713585548	-0.8481987395434126	0.2000840499926406	-2.396183353498283	1
344	14-15	F	0.3008928571428573	da 1 a 3 ore al giorno	Più di un profilo	200-500	1-2 volte	Mai	1-2 volte	Mai	1-2 volte	1-2 volte	-0.004481396264025504	0.154434815010175	-0.6991924713585548	-1.3966875318578595	1.1436383068000395	1.680877574596023	2
987	14-15	F	-0.6991071428571427	da 1 a 3 ore al giorno	Più di un profilo	200-500	Mai	Mai	Mai	1-2 volte	Mai	Mai	-0.4105000408321449	0.6966510934158042	-0.6991924713585548	-0.29970994722896577	-1.2152473352184578	1.680877574596023	1
844	14-15	F	0.3008928571428573	da 1 a 3 ore al giorno	Più di un profilo	200-500	Mai	Mai	1-2 volte	1-2 volte	1-2 volte	Mai	-0.4105000408321449	0.154434815010175	-0.11522858774812876	1.345756429714375	-0.2716930784110589	1.680877574596023	2
617	14-15	F	0.3008928571428573	da 1 a 3 ore al giorno	Un solo profilo	200-500	1-2 volte	Mai	Mai	Mai	1-2 volte	1-2 volte	0.19852792602003422	1.2388673718214336	-0.6991924713585548	-1.3966875318578595	-0.2716930784110589	1.680877574596023	2
282	14-15	M	2.3008928571428573	da 1 a 3 ore al giorno	Un solo profilo	200-500	Mai	Mai	Mai	Mai	Mai	Mai	-0.8165186854002644	-0.3877814633954543	1.0526991794727234	0.797267637399928	-0.7434702068147584	-1.8865507374864947	4
332	14-15	F	0.3008928571428573	da 1 a 3 ore al giorno	Un solo profilo	200-500	1-2 volte	Mai	1-2 volte	Mai	1-2 volte	Mai	-0.6135093631162046	0.6966510934158042	-0.6991924713585548	0.24877884508548112	1.1436383068000395	-0.8672855054629182	2
871	14-15	F	0.3008928571428573	da 1 a 3 ore al giorno	Un solo profilo	200-500	Mai	Mai	Mai	Mai	1-2 volte	1-2 volte	0.40153724830409393	-0.9299977418010835	-0.11522858774812876	-0.29970994722896577	-0.7434702068147584	-0.8672855054629182	2
1189	14-15	M	-0.6991071428571427	da 1 a 3 ore al giorno	Un solo profilo	200-500	Mai	Mai	1-2 volte	1-2 volte	1-2 volte	Mai	0.6045465705881536	0.6966510934158042	1.0526991794727234	-0.29970994722896577	-0.7434702068147584	-0.8672855054629182	1
494	14-15	F	0.3008928571428573	da 1 a 3 ore al giorno	Più di un profilo	200-500	1-2 volte	Mai	1-2 volte	più di 5 volte	Mai	Mai	0.19852792602003422	-0.3877814633954543	-1.867120238579407	-1.9451763241723063	-2.1588015920258568	1.1712449585842348	2
776	14-15	F	-0.6991071428571427	da 1 a 3 ore al giorno	Un solo profilo	200-500	Mai	Mai	Mai	Mai	1-2 volte	1-2 volte	0.40153724830409393	0.6966510934158042	2.2206269466935757	0.797267637399928	-1.6870244636221574	-1.8865507374864947	1
391	14-15	M	-0.6991071428571427	da 1 a 3 ore al giorno	Più di un profilo	200-500	1-2 volte	Mai	Mai	Mai	1-2 volte	Mai	-0.2074907185480852	0.154434815010175	-0.6991924713585548	-0.29970994722896577	0.6718611783963401	-0.8672855054629182	1
323	14-15	M	-0.6991071428571427	da 1 a 3 ore al giorno	Più di un profilo	200-500	1-2 volte	Mai	Mai	Mai	Mai	Mai	-0.2074907185480852	1.2388673718214336	0.4687352958622973	-0.29970994722896577	-1.2152473352184578	-1.3769181214747064	1
1043	14-15	F	-0.6991071428571427	da 1 a 3 ore al giorno	Un solo profilo	200-500	1-2 volte	Mai	1-2 volte	Mai	Mai	Mai	-0.6135093631162046	-1.4722140202067127	-0.6991924713585548	-1.3966875318578595	0.2000840499926406	-0.8672855054629182	1
716	14-15	M	-0.6991071428571427	da 1 a 3 ore al giorno	Un solo profilo	200-500	1-2 volte	Mai	più di 5 volte	Mai	1-2 volte	Mai	0.19852792602003422	0.154434815010175	1.0526991794727234	-0.8481987395434126	0.2000840499926406	0.6616123425724465	1
555	14-15	F	-1.6991071428571427	da 1 a 3 ore al giorno	Più di un profilo	200-500	Mai	Mai	1-2 volte	Mai	1-2 volte	Mai	-0.004481396264025504	0.154434815010175	0.4687352958622973	1.345756429714375	-1.6870244636221574	-0.35765288945112994	0
619	14-15	F	0.3008928571428573	da 1 a 3 ore al giorno	Più di un profilo	200-500	Mai	Mai	Mai	Mai	1-2 volte	Mai	-0.004481396264025504	0.154434815010175	-0.11522858774812876	-0.8481987395434126	1.1436383068000395	-0.35765288945112994	2
312	14-15	F	-0.6991071428571427	da 1 a 3 ore al giorno	Un solo profilo	200-500	Mai	Mai	1-2 volte	Mai	Mai	Mai	-0.4105000408321449	-0.3877814633954543	-0.11522858774812876	0.24877884508548112	-0.7434702068147584	0.6616123425724465	1
747	14-15	M	-0.6991071428571427	da 1 a 3 ore al giorno	Più di un profilo	200-500	1-2 volte	Mai	3-5 volte	1-2 volte	Mai	Mai	1.822602504292512	0.6966510934158042	-1.2831563549689808	0.797267637399928	-0.2716930784110589	1.1712449585842348	1
867	14-15	M	-0.6991071428571427	da 1 a 3 ore al giorno	Più di un profilo	200-500	3-5 volte	Mai	1-2 volte	Mai	Mai	Mai	-0.004481396264025504	-0.3877814633954543	1.6366630630831493	0.24877884508548112	-1.2152473352184578	0.1519797265606583	1
534	14-15	F	-1.6991071428571427	da 1 a 3 ore al giorno	Più di un profilo	200-500	1-2 volte	Mai	1-2 volte	Mai	più di 5 volte	1-2 volte	-0.4105000408321449	-1.4722140202067127	-0.11522858774812876	0.24877884508548112	0.2000840499926406	0.1519797265606583	0
1226	14-15	F	-0.6991071428571427	da 1 a 3 ore al giorno	Un solo profilo	200-500	Mai	Mai	3-5 volte	Mai	1-2 volte	Mai	-0.2074907185480852	0.154434815010175	-0.6991924713585548	-0.29970994722896577	0.6718611783963401	0.1519797265606583	1
623	14-15	F	-0.6991071428571427	da 1 a 3 ore al giorno	Un solo profilo	200-500	Mai	Mai	Mai	Mai	Mai	Mai	-0.8165186854002644	-0.3877814633954543	0.4687352958622973	1.345756429714375	0.6718611783963401	1.1712449585842348	1
580	14-15	M	-0.6991071428571427	da 1 a 3 ore al giorno	Un solo profilo	200-500	1-2 volte	Mai	1-2 volte	Mai	1-2 volte	Mai	-0.004481396264025504	0.154434815010175	1.6366630630831493	-0.29970994722896577	1.1436383068000395	-0.35765288945112994	1
1022	14-15	F	2.3008928571428573	da 1 a 3 ore al giorno	Più di un profilo	200-500	1-2 volte	Mai	1-2 volte	Mai	Mai	Mai	0.40153724830409393	0.154434815010175	1.0526991794727234	-0.8481987395434126	1.615415435203739	0.6616123425724465	4
479	14-15	F	1.3008928571428573	da 1 a 3 ore al giorno	Un solo profilo	200-500	Mai	Mai	Mai	Mai	Mai	Mai	-0.2074907185480852	-0.9299977418010835	-1.2831563549689808	0.24877884508548112	1.615415435203739	-0.35765288945112994	3
1142	14-15	F	2.3008928571428573	da 1 a 3 ore al giorno	Un solo profilo	200-500	3-5 volte	Mai	più di 5 volte	Mai	Mai	Mai	0.8075558928722133	1.7810836502270628	1.0526991794727234	0.24877884508548112	1.1436383068000395	-2.396183353498283	4
620	14-15	F	-0.6991071428571427	da 1 a 3 ore al giorno	Più di un profilo	200-500	Mai	Mai	1-2 volte	Mai	1-2 volte	Mai	0.40153724830409393	-0.9299977418010835	0.4687352958622973	-0.29970994722896577	0.2000840499926406	1.680877574596023	1
724	14-15	M	-0.6991071428571427	da 1 a 3 ore al giorno	Più di un profilo	200-500	1-2 volte	Mai	Mai	Mai	Mai	Mai	0.19852792602003422	-0.3877814633954543	1.0526991794727234	0.797267637399928	-0.7434702068147584	0.6616123425724465	1
279	14-15	F	-0.6991071428571427	da 1 a 3 ore al giorno	Un solo profilo	200-500	Mai	Mai	1-2 volte	1-2 volte	1-2 volte	Mai	-0.4105000408321449	0.154434815010175	0.4687352958622973	1.8942452220288217	1.615415435203739	1.1712449585842348	1
731	14-15	F	0.3008928571428573	da 1 a 3 ore al giorno	Un solo profilo	200-500	1-2 volte	Mai	Mai	1-2 volte	Mai	1-2 volte	0.40153724830409393	-1.4722140202067127	-0.11522858774812876	-0.8481987395434126	1.615415435203739	-0.8672855054629182	2
1150	14-15	F	-1.6991071428571427	da 1 a 3 ore al giorno	Più di un profilo	200-500	più di 5 volte	Mai	Mai	più di 5 volte	3-5 volte	3-5 volte	3.4466770825649893	-0.9299977418010835	-1.2831563549689808	-0.29970994722896577	1.1436383068000395	0.1519797265606583	0
193	14-15	M	0.3008928571428573	da 1 a 3 ore al giorno	Un solo profilo	200-500	1-2 volte	Mai	Mai	Mai	1-2 volte	1-2 volte	1.4165838597243925	1.2388673718214336	-1.2831563549689808	1.345756429714375	-0.2716930784110589	-0.8672855054629182	2
293	14-15	M	-0.6991071428571427	da 1 a 3 ore al giorno	Un solo profilo	200-500	Mai	Mai	1-2 volte	Mai	1-2 volte	Mai	0.6045465705881536	0.154434815010175	-0.6991924713585548	-1.3966875318578595	-1.6870244636221574	-1.3769181214747064	1
473	14-15	F	0.3008928571428573	da 1 a 3 ore al giorno	Un solo profilo	200-500	Mai	Mai	più di 5 volte	Mai	Mai	1-2 volte	-0.2074907185480852	-0.3877814633954543	-0.11522858774812876	-0.29970994722896577	-0.7434702068147584	-1.3769181214747064	2
1146	14-15	M	-0.6991071428571427	da 1 a 3 ore al giorno	Un solo profilo	200-500	Mai	Mai	più di 5 volte	Mai	Mai	Mai	-0.4105000408321449	0.6966510934158042	1.0526991794727234	-0.29970994722896577	-0.2716930784110589	-0.35765288945112994	1
1141	14-15	F	-0.6991071428571427	da 1 a 3 ore al giorno	Un solo profilo	200-500	Mai	Mai	3-5 volte	Mai	1-2 volte	1-2 volte	0.19852792602003422	1.7810836502270628	-0.11522858774812876	0.24877884508548112	1.615415435203739	-1.3769181214747064	1
314	14-15	M	1.3008928571428573	da 1 a 3 ore al giorno	Un solo profilo	200-500	Mai	Mai	1-2 volte	Mai	1-2 volte	1-2 volte	-0.4105000408321449	0.6966510934158042	0.4687352958622973	-0.8481987395434126	0.6718611783963401	-0.35765288945112994	3
1092	14-15	F	-0.6991071428571427	da 1 a 3 ore al giorno	Più di un profilo	200-500	Mai	Mai	Mai	3-5 volte	Mai	Mai	-0.4105000408321449	-0.3877814633954543	2.2206269466935757	1.345756429714375	-0.2716930784110589	0.1519797265606583	1
571	14-15	M	0.3008928571428573	da 1 a 3 ore al giorno	Un solo profilo	200-500	Mai	Mai	Mai	Mai	Mai	Mai	-0.4105000408321449	0.6966510934158042	0.4687352958622973	0.24877884508548112	-1.2152473352184578	-0.35765288945112994	2
288	14-15	M	1.3008928571428573	da 1 a 3 ore al giorno	Un solo profilo	200-500	Mai	Mai	1-2 volte	Mai	Mai	3-5 volte	-0.4105000408321449	0.154434815010175	1.0526991794727234	0.797267637399928	-1.2152473352184578	-1.3769181214747064	3
1088	14-15	M	0.3008928571428573	da 1 a 3 ore al giorno	Un solo profilo	200-500	Mai	Mai	1-2 volte	Mai	1-2 volte	Mai	-1.2225373299683837	-0.3877814633954543	-0.6991924713585548	-0.8481987395434126	-0.2716930784110589	-0.35765288945112994	2
554	14-15	M	0.3008928571428573	da 1 a 3 ore al giorno	Più di un profilo	200-500	1-2 volte	Mai	Mai	1-2 volte	1-2 volte	1-2 volte	1.6195931820084521	1.2388673718214336	0.4687352958622973	-0.8481987395434126	-0.7434702068147584	0.6616123425724465	2
989	14-15	M	-1.6991071428571427	da 1 a 3 ore al giorno	Più di un profilo	200-500	Mai	Mai	3-5 volte	3-5 volte	Mai	3-5 volte	1.4165838597243925	-0.3877814633954543	-0.6991924713585548	0.24877884508548112	-0.2716930784110589	-1.8865507374864947	0
410	14-15	M	2.3008928571428573	da 1 a 3 ore al giorno	Un solo profilo	200-500	1-2 volte	Mai	Mai	Mai	Mai	Mai	1.2135745374403328	1.2388673718214336	-0.11522858774812876	-0.29970994722896577	0.6718611783963401	-2.396183353498283	4
541	14-15	F	0.3008928571428573	da 1 a 3 ore al giorno	Più di un profilo	200-500	3-5 volte	Mai	3-5 volte	1-2 volte	1-2 volte	1-2 volte	-0.004481396264025504	1.2388673718214336	0.4687352958622973	0.24877884508548112	-2.1588015920258568	-1.3769181214747064	2
665	14-15	F	-0.6991071428571427	da 1 a 3 ore al giorno	Un solo profilo	200-500	1-2 volte	Mai	più di 5 volte	3-5 volte	Mai	Mai	-0.8165186854002644	-0.3877814633954543	1.0526991794727234	-0.29970994722896577	0.6718611783963401	1.680877574596023	1
1223	14-15	F	-1.6991071428571427	da 1 a 3 ore al giorno	Un solo profilo	200-500	Mai	Mai	Mai	Mai	Mai	Mai	-0.8165186854002644	1.2388673718214336	1.0526991794727234	1.345756429714375	-1.6870244636221574	1.680877574596023	0
1031	14-15	F	1.3008928571428573	da 1 a 3 ore al giorno	Un solo profilo	200-500	1-2 volte	Mai	Mai	Mai	1-2 volte	1-2 volte	-0.004481396264025504	1.2388673718214336	0.4687352958622973	0.797267637399928	-0.7434702068147584	0.1519797265606583	3
1163	14-15	M	0.3008928571428573	da 1 a 3 ore al giorno	Un solo profilo	200-500	3-5 volte	Mai	più di 5 volte	Mai	1-2 volte	Mai	0.6045465705881536	0.154434815010175	-0.11522858774812876	-1.3966875318578595	-0.2716930784110589	-1.3769181214747064	2
1010	14-15	F	2.3008928571428573	da 1 a 3 ore al giorno	Più di un profilo	200-500	Mai	Mai	più di 5 volte	1-2 volte	Mai	Mai	0.40153724830409393	-0.3877814633954543	-0.11522858774812876	-0.29970994722896577	1.615415435203739	-1.3769181214747064	4
403	14-15	M	1.3008928571428573	da 1 a 3 ore al giorno	Più di un profilo	200-500	1-2 volte	Mai	3-5 volte	1-2 volte	più di 5 volte	1-2 volte	-1.019528007684324	0.6966510934158042	0.4687352958622973	0.797267637399928	-0.7434702068147584	-0.8672855054629182	3
676	14-15	F	0.3008928571428573	da 1 a 3 ore al giorno	Più di un profilo	200-500	1-2 volte	Mai	Mai	Mai	Mai	Mai	-0.8165186854002644	0.154434815010175	0.4687352958622973	-0.29970994722896577	0.2000840499926406	-0.35765288945112994	2
306	14-15	M	0.3008928571428573	da 1 a 3 ore al giorno	Un solo profilo	200-500	Mai	Mai	più di 5 volte	Mai	3-5 volte	1-2 volte	0.19852792602003422	0.154434815010175	1.6366630630831493	-0.8481987395434126	-0.7434702068147584	0.1519797265606583	2
342	14-15	F	0.3008928571428573	da 1 a 3 ore al giorno	Più di un profilo	200-500	1-2 volte	Mai	più di 5 volte	Mai	Mai	Mai	-0.004481396264025504	0.6966510934158042	1.0526991794727234	-2.493665116486753	-1.6870244636221574	0.6616123425724465	2
1139	14-15	F	-0.6991071428571427	da 1 a 3 ore al giorno	Più di un profilo	200-500	1-2 volte	Mai	1-2 volte	1-2 volte	1-2 volte	Mai	-0.4105000408321449	1.2388673718214336	-0.11522858774812876	-0.8481987395434126	-0.2716930784110589	0.1519797265606583	1
311	14-15	F	-1.6991071428571427	da 1 a 3 ore al giorno	Più di un profilo	200-500	1-2 volte	Mai	1-2 volte	Mai	Mai	Mai	1.4165838597243925	-0.3877814633954543	-0.11522858774812876	1.8942452220288217	0.6718611783963401	0.1519797265606583	0
939	14-15	F	-0.6991071428571427	da 1 a 3 ore al giorno	Un solo profilo	200-500	1-2 volte	Mai	3-5 volte	Mai	3-5 volte	Mai	0.6045465705881536	1.2388673718214336	0.4687352958622973	1.8942452220288217	-0.7434702068147584	0.1519797265606583	1
290	14-15	M	0.3008928571428573	da 1 a 3 ore al giorno	Un solo profilo	200-500	Mai	Mai	1-2 volte	1-2 volte	3-5 volte	3-5 volte	-0.004481396264025504	0.6966510934158042	1.0526991794727234	1.8942452220288217	0.2000840499926406	-1.3769181214747064	2
1220	14-15	M	0.3008928571428573	da 1 a 3 ore al giorno	Più di un profilo	200-500	3-5 volte	Mai	3-5 volte	più di 5 volte	1-2 volte	Mai	1.0511670796130848	0.154434815010175	0.4687352958622973	-2.493665116486753	1.615415435203739	1.680877574596023	2
1155	14-15	F	-0.6991071428571427	da 1 a 3 ore al giorno	Più di un profilo	200-500	Mai	Mai	Mai	Mai	Mai	Mai	-0.4105000408321449	0.6966510934158042	-1.2831563549689808	0.24877884508548112	1.615415435203739	-0.35765288945112994	1
277	14-15	M	0.3008928571428573	da 1 a 3 ore al giorno	Più di un profilo	200-500	Mai	Mai	Mai	1-2 volte	1-2 volte	Mai	-0.004481396264025504	-0.3877814633954543	-0.6991924713585548	0.24877884508548112	-1.2152473352184578	0.6616123425724465	2
1138	14-15	F	-0.6991071428571427	da 1 a 3 ore al giorno	Un solo profilo	200-500	Mai	Mai	3-5 volte	Mai	1-2 volte	Mai	-1.019528007684324	0.6966510934158042	1.0526991794727234	1.8942452220288217	0.2000840499926406	1.680877574596023	1
1015	14-15	F	-0.6991071428571427	da 1 a 3 ore al giorno	Più di un profilo	200-500	Mai	Mai	1-2 volte	1-2 volte	1-2 volte	Mai	-0.004481396264025504	0.154434815010175	-0.11522858774812876	-0.29970994722896577	0.6718611783963401	0.1519797265606583	1
1200	14-15	M	-0.6991071428571427	da 1 a 3 ore al giorno	Un solo profilo	200-500	Mai	Mai	Mai	Mai	Mai	Mai	-1.019528007684324	1.7810836502270628	0.4687352958622973	1.8942452220288217	-0.2716930784110589	0.6616123425724465	1
946	14-15	M	0.3008928571428573	da 1 a 3 ore al giorno	Un solo profilo	200-500	3-5 volte	Mai	1-2 volte	Mai	Mai	1-2 volte	1.4165838597243925	0.6966510934158042	1.0526991794727234	0.797267637399928	-0.2716930784110589	-0.35765288945112994	2
657	14-15	F	0.3008928571428573	da 1 a 3 ore al giorno	Un solo profilo	200-500	Mai	Mai	1-2 volte	Mai	Mai	1-2 volte	-0.6135093631162046	0.154434815010175	-1.867120238579407	1.345756429714375	-0.2716930784110589	0.6616123425724465	2
709	14-15	M	-0.6991071428571427	da 1 a 3 ore al giorno	Un solo profilo	200-500	Mai	Mai	3-5 volte	Mai	1-2 volte	1-2 volte	0.6045465705881536	0.154434815010175	-0.6991924713585548	-0.8481987395434126	-0.2716930784110589	-1.8865507374864947	1
713	14-15	M	0.3008928571428573	da 1 a 3 ore al giorno	Un solo profilo	200-500	più di 5 volte	Mai	3-5 volte	Mai	più di 5 volte	Mai	1.822602504292512	-0.3877814633954543	0.4687352958622973	-1.3966875318578595	-1.6870244636221574	-0.35765288945112994	2
55	14-15	M	-0.6991071428571427	da 1 a 3 ore al giorno	Un solo profilo	200-500	Mai	Mai	più di 5 volte	Mai	3-5 volte	Mai	0.40153724830409393	1.2388673718214336	0.4687352958622973	-0.29970994722896577	-1.6870244636221574	1.1712449585842348	1
404	14-15	F	0.3008928571428573	da 1 a 3 ore al giorno	Più di un profilo	200-500	3-5 volte	Mai	Mai	Mai	Mai	Mai	-0.8165186854002644	-1.4722140202067127	0.4687352958622973	-1.3966875318578595	1.615415435203739	-0.8672855054629182	2
642	14-15	M	-0.6991071428571427	da 1 a 3 ore al giorno	Un solo profilo	200-500	1-2 volte	Mai	1-2 volte	Mai	Mai	Mai	-0.4105000408321449	0.6966510934158042	0.4687352958622973	0.24877884508548112	-1.2152473352184578	1.1712449585842348	1
388	14-15	F	0.3008928571428573	da 1 a 3 ore al giorno	Più di un profilo	200-500	Mai	Mai	più di 5 volte	1-2 volte	Mai	Mai	-1.019528007684324	-0.3877814633954543	0.4687352958622973	-0.29970994722896577	-0.7434702068147584	-0.35765288945112994	2
471	14-15	F	-1.6991071428571427	da 1 a 3 ore al giorno	Un solo profilo	200-500	Mai	Mai	1-2 volte	Mai	Mai	Mai	-1.019528007684324	1.7810836502270628	1.0526991794727234	1.345756429714375	0.6718611783963401	-0.35765288945112994	0
1030	14-15	F	-0.6991071428571427	da 1 a 3 ore al giorno	Più di un profilo	200-500	1-2 volte	Mai	1-2 volte	Mai	1-2 volte	3-5 volte	1.010565215156273	0.154434815010175	-0.6991924713585548	-0.29970994722896577	-1.2152473352184578	0.1519797265606583	1
1151	14-15	M	0.3008928571428573	da 1 a 3 ore al giorno	Un solo profilo	200-500	Mai	Mai	3-5 volte	più di 5 volte	più di 5 volte	Mai	0.40153724830409393	-2.5566465770179714	1.6366630630831493	0.797267637399928	-0.2716930784110589	-1.3769181214747064	2
348	14-15	F	-1.6991071428571427	da 1 a 3 ore al giorno	Più di un profilo	200-500	1-2 volte	Mai	3-5 volte	Mai	1-2 volte	più di 5 volte	-0.004481396264025504	-0.3877814633954543	-1.2831563549689808	-0.29970994722896577	0.6718611783963401	0.6616123425724465	0
1058	14-15	M	0.3008928571428573	da 1 a 3 ore al giorno	Più di un profilo	200-500	1-2 volte	Mai	3-5 volte	1-2 volte	più di 5 volte	Mai	1.010565215156273	0.6966510934158042	1.0526991794727234	0.797267637399928	-0.7434702068147584	0.1519797265606583	2
472	14-15	F	0.3008928571428573	da 1 a 3 ore al giorno	Più di un profilo	200-500	1-2 volte	Mai	più di 5 volte	più di 5 volte	Mai	1-2 volte	1.2135745374403328	-0.3877814633954543	-2.451084122189833	-1.3966875318578595	-2.1588015920258568	0.1519797265606583	2
289	14-15	M	0.3008928571428573	da 1 a 3 ore al giorno	Un solo profilo	200-500	Mai	Mai	più di 5 volte	1-2 volte	3-5 volte	più di 5 volte	-0.2074907185480852	1.2388673718214336	1.0526991794727234	1.345756429714375	-0.2716930784110589	-0.35765288945112994	2
980	14-15	M	1.3008928571428573	da 1 a 3 ore al giorno	Un solo profilo	200-500	più di 5 volte	Mai	più di 5 volte	Mai	Mai	3-5 volte	1.2135745374403328	-0.3877814633954543	0.4687352958622973	0.24877884508548112	1.615415435203739	-1.3769181214747064	3
548	14-15	F	-1.6991071428571427	da 1 a 3 ore al giorno	Più di un profilo	200-500	Mai	Mai	1-2 volte	3-5 volte	1-2 volte	1-2 volte	-1.019528007684324	0.154434815010175	1.6366630630831493	0.797267637399928	0.6718611783963401	0.6616123425724465	0
552	14-15	F	0.3008928571428573	da 1 a 3 ore al giorno	Più di un profilo	200-500	3-5 volte	Mai	1-2 volte	Mai	Mai	Mai	0.19852792602003422	0.6966510934158042	-1.2831563549689808	-0.29970994722896577	1.615415435203739	-0.35765288945112994	2
530	14-15	F	-0.6991071428571427	da 1 a 3 ore al giorno	Un solo profilo	200-500	Mai	Mai	1-2 volte	Mai	Mai	Mai	-1.019528007684324	-2.5566465770179714	-0.6991924713585548	0.24877884508548112	1.1436383068000395	0.1519797265606583	1
297	14-15	M	-1.6991071428571427	da 1 a 3 ore al giorno	Più di un profilo	200-500	più di 5 volte	Mai	più di 5 volte	più di 5 volte	più di 5 volte	più di 5 volte	0.6045465705881536	0.154434815010175	1.0526991794727234	-1.3966875318578595	0.2000840499926406	-1.3769181214747064	0
850	14-15	M	0.3008928571428573	da 1 a 3 ore al giorno	Un solo profilo	> 500	Mai	Mai	Mai	Mai	1-2 volte	1-2 volte	-0.004481396264025504	-0.3877814633954543	0.4687352958622973	0.24877884508548112	-0.2716930784110589	-0.35765288945112994	2
725	14-15	F	1.3008928571428573	da 1 a 3 ore al giorno	Più di un profilo	> 500	Mai	Mai	Mai	Mai	Mai	Mai	-0.4105000408321449	0.154434815010175	2.2206269466935757	-0.8481987395434126	1.615415435203739	-0.35765288945112994	3
978	14-15	F	-0.6991071428571427	da 1 a 3 ore al giorno	Più di un profilo	> 500	Mai	Mai	Mai	Mai	Mai	Mai	-0.8165186854002644	-0.9299977418010835	0.4687352958622973	-0.8481987395434126	0.2000840499926406	-0.8672855054629182	1
1048	14-15	F	-1.6991071428571427	da 1 a 3 ore al giorno	Un solo profilo	> 500	Mai	Mai	Mai	1-2 volte	Mai	Mai	-1.019528007684324	-0.9299977418010835	2.2206269466935757	0.24877884508548112	-0.7434702068147584	-1.8865507374864947	0
900	14-15	F	0.3008928571428573	da 1 a 3 ore al giorno	Più di un profilo	> 500	Mai	Mai	Mai	Mai	Mai	Mai	0.19852792602003422	0.154434815010175	0.4687352958622973	-0.8481987395434126	1.1436383068000395	-0.35765288945112994	2
750	14-15	M	-1.6991071428571427	da 1 a 3 ore al giorno	Più di un profilo	> 500	Mai	Mai	1-2 volte	Mai	1-2 volte	Mai	-0.6135093631162046	1.2388673718214336	1.0526991794727234	0.797267637399928	-1.2152473352184578	-2.396183353498283	0
1042	14-15	F	1.3008928571428573	da 1 a 3 ore al giorno	Un solo profilo	> 500	1-2 volte	Mai	Mai	Mai	1-2 volte	Mai	-0.2074907185480852	0.154434815010175	-0.11522858774812876	-0.29970994722896577	-0.2716930784110589	-0.8672855054629182	3
993	14-15	M	-0.6991071428571427	da 1 a 3 ore al giorno	Un solo profilo	> 500	1-2 volte	Mai	3-5 volte	Mai	Mai	1-2 volte	1.822602504292512	0.6966510934158042	-0.11522858774812876	-0.29970994722896577	0.6718611783963401	-0.35765288945112994	1
1162	14-15	M	0.3008928571428573	da 1 a 3 ore al giorno	Un solo profilo	> 500	1-2 volte	Mai	3-5 volte	Mai	1-2 volte	Mai	0.40153724830409393	0.6966510934158042	0.4687352958622973	0.797267637399928	-0.2716930784110589	-1.8865507374864947	2
1205	14-15	F	-0.6991071428571427	da 1 a 3 ore al giorno	Più di un profilo	> 500	Mai	Mai	1-2 volte	Mai	Mai	Mai	-0.6135093631162046	0.154434815010175	-1.2831563549689808	-0.29970994722896577	1.1436383068000395	1.1712449585842348	1
1169	14-15	M	0.3008928571428573	da 1 a 3 ore al giorno	Più di un profilo	> 500	più di 5 volte	Mai	1-2 volte	Mai	Mai	Mai	1.6195931820084521	0.154434815010175	-1.867120238579407	-1.3966875318578595	1.1436383068000395	0.1519797265606583	2
659	14-15	M	1.3008928571428573	da 1 a 3 ore al giorno	Più di un profilo	> 500	Mai	Mai	1-2 volte	1-2 volte	1-2 volte	3-5 volte	-0.4105000408321449	0.154434815010175	-0.6991924713585548	0.797267637399928	-0.7434702068147584	0.6616123425724465	3
1082	14-15	F	1.3008928571428573	da 1 a 3 ore al giorno	Un solo profilo	> 500	Mai	Mai	3-5 volte	Mai	1-2 volte	Mai	-0.8165186854002644	0.154434815010175	0.4687352958622973	0.797267637399928	0.2000840499926406	0.1519797265606583	3
1018	14-15	F	-0.6991071428571427	da 1 a 3 ore al giorno	Più di un profilo	> 500	1-2 volte	Mai	Mai	1-2 volte	più di 5 volte	Mai	-0.6135093631162046	-0.3877814633954543	1.0526991794727234	0.24877884508548112	0.2000840499926406	0.1519797265606583	1
1159	14-15	M	-0.6991071428571427	da 1 a 3 ore al giorno	Un solo profilo	> 500	più di 5 volte	Mai	1-2 volte	Mai	3-5 volte	più di 5 volte	1.822602504292512	1.7810836502270628	0.4687352958622973	-0.8481987395434126	-1.2152473352184578	-0.35765288945112994	1
564	14-15	F	-0.6991071428571427	da 1 a 3 ore al giorno	Più di un profilo	> 500	più di 5 volte	Mai	Mai	3-5 volte	Mai	3-5 volte	0.6045465705881536	-2.014430298612342	-0.11522858774812876	-0.29970994722896577	1.615415435203739	1.680877574596023	1
400	14-15	M	-0.6991071428571427	da 1 a 3 ore al giorno	Un solo profilo	> 500	Mai	Mai	Mai	Mai	Mai	Mai	-0.4105000408321449	1.7810836502270628	1.0526991794727234	-1.3966875318578595	-0.2716930784110589	0.1519797265606583	1
878	14-15	F	0.3008928571428573	da 1 a 3 ore al giorno	Più di un profilo	> 500	1-2 volte	Mai	1-2 volte	più di 5 volte	3-5 volte	3-5 volte	-0.6135093631162046	1.2388673718214336	-1.2831563549689808	-0.8481987395434126	0.2000840499926406	0.1519797265606583	2
1009	14-15	F	-0.6991071428571427	da 1 a 3 ore al giorno	Più di un profilo	> 500	Mai	Mai	Mai	1-2 volte	Mai	Mai	0.19852792602003422	-0.3877814633954543	-1.867120238579407	-1.3966875318578595	0.6718611783963401	-0.8672855054629182	1
553	14-15	F	-1.6991071428571427	da 1 a 3 ore al giorno	Più di un profilo	> 500	1-2 volte	Mai	più di 5 volte	Mai	1-2 volte	3-5 volte	0.40153724830409393	1.7810836502270628	-0.11522858774812876	1.345756429714375	-1.2152473352184578	0.6616123425724465	0
1068	14-15	M	0.3008928571428573	da 1 a 3 ore al giorno	Più di un profilo	> 500	3-5 volte	Mai	1-2 volte	più di 5 volte	1-2 volte	1-2 volte	3.649686404849049	0.154434815010175	-0.11522858774812876	-0.8481987395434126	0.2000840499926406	-0.35765288945112994	2
1020	14-15	F	-0.6991071428571427	da 1 a 3 ore al giorno	Più di un profilo	> 500	Mai	Mai	Mai	Mai	Mai	1-2 volte	0.19852792602003422	0.154434815010175	0.4687352958622973	-0.29970994722896577	1.1436383068000395	0.1519797265606583	1
679	14-15	M	-1.6991071428571427	da 1 a 3 ore al giorno	Un solo profilo	> 500	Mai	Mai	Mai	Mai	Mai	Mai	2.2286211488606313	0.154434815010175	1.6366630630831493	0.797267637399928	-0.7434702068147584	-0.35765288945112994	0
736	14-15	M	-0.6991071428571427	da 1 a 3 ore al giorno	Più di un profilo	> 500	Mai	Mai	Mai	Mai	Mai	Mai	-1.019528007684324	1.2388673718214336	0.4687352958622973	0.797267637399928	-0.2716930784110589	0.6616123425724465	1
949	14-15	M	0.3008928571428573	da 1 a 3 ore al giorno	Più di un profilo	> 500	Mai	Mai	Mai	Mai	Mai	Mai	-0.4105000408321449	0.154434815010175	-0.11522858774812876	-0.8481987395434126	-0.2716930784110589	0.1519797265606583	2
168	14-15	M	1.3008928571428573	da 1 a 3 ore al giorno	Un solo profilo	> 500	1-2 volte	Mai	Mai	Mai	Mai	Mai	2.6346397934287507	-0.3877814633954543	0.4687352958622973	-0.29970994722896577	-0.2716930784110589	-0.35765288945112994	3
475	14-15	F	0.3008928571428573	da 1 a 3 ore al giorno	Più di un profilo	> 500	1-2 volte	Mai	Mai	3-5 volte	Mai	Mai	0.6045465705881536	-1.4722140202067127	-0.6991924713585548	0.24877884508548112	-1.6870244636221574	0.1519797265606583	2
675	14-15	F	-1.6991071428571427	da 1 a 3 ore al giorno	Un solo profilo	> 500	Mai	Mai	Mai	Mai	Mai	Mai	-0.4105000408321449	1.7810836502270628	-0.11522858774812876	0.797267637399928	0.2000840499926406	0.1519797265606583	0
1173	14-15	M	-0.6991071428571427	da 1 a 3 ore al giorno	Un solo profilo	> 500	Mai	Mai	Mai	Mai	Mai	Mai	0.19852792602003422	1.7810836502270628	-0.11522858774812876	0.24877884508548112	0.6718611783963401	-0.8672855054629182	1
1197	14-15	M	0.3008928571428573	da 1 a 3 ore al giorno	Più di un profilo	> 500	1-2 volte	Mai	più di 5 volte	Mai	Mai	Mai	-0.2074907185480852	0.154434815010175	0.4687352958622973	-0.29970994722896577	1.1436383068000395	-0.35765288945112994	2
520	14-15	F	1.3008928571428573	da 1 a 3 ore al giorno	Più di un profilo	> 500	1-2 volte	Mai	1-2 volte	1-2 volte	1-2 volte	1-2 volte	-1.2225373299683837	1.2388673718214336	-0.6991924713585548	-0.29970994722896577	1.615415435203739	1.1712449585842348	3
320	14-15	M	0.3008928571428573	da 1 a 3 ore al giorno	Un solo profilo	> 500	Mai	Mai	Mai	Mai	Mai	Mai	1.010565215156273	0.154434815010175	1.6366630630831493	1.8942452220288217	0.6718611783963401	-0.35765288945112994	2
950	14-15	F	0.3008928571428573	da 1 a 3 ore al giorno	Più di un profilo	> 500	Mai	Mai	Mai	Mai	3-5 volte	1-2 volte	-0.004481396264025504	-1.4722140202067127	1.0526991794727234	-0.8481987395434126	0.6718611783963401	0.6616123425724465	2
557	14-15	F	-1.6991071428571427	da 1 a 3 ore al giorno	Un solo profilo	> 500	Mai	Mai	più di 5 volte	Mai	1-2 volte	Mai	-0.004481396264025504	0.154434815010175	1.6366630630831493	1.8942452220288217	-1.2152473352184578	1.680877574596023	0
1062	14-15	F	1.3008928571428573	da 1 a 3 ore al giorno	Più di un profilo	> 500	Mai	Mai	1-2 volte	Mai	1-2 volte	Mai	0.19852792602003422	-0.9299977418010835	-0.6991924713585548	1.8942452220288217	-0.2716930784110589	0.6616123425724465	3
1039	14-15	F	0.3008928571428573	da 1 a 3 ore al giorno	Un solo profilo	> 500	Mai	Mai	Mai	Mai	Mai	Mai	0.6045465705881536	0.154434815010175	-0.11522858774812876	-1.3966875318578595	0.6718611783963401	-0.35765288945112994	2
1099	14-15	F	0.3008928571428573	da 1 a 3 ore al giorno	Più di un profilo	< 200	1-2 volte	1-2 volte	Mai	1-2 volte	1-2 volte	Mai	0.8075558928722133	-0.9299977418010835	-1.2831563549689808	-0.29970994722896577	1.1436383068000395	-0.35765288945112994	2
543	14-15	M	0.3008928571428573	da 1 a 3 ore al giorno	Un solo profilo	< 200	1-2 volte	1-2 volte	Mai	Mai	Mai	Mai	-0.004481396264025504	-0.9299977418010835	1.6366630630831493	-0.8481987395434126	-0.7434702068147584	-1.8865507374864947	2
984	14-15	M	-0.6991071428571427	da 1 a 3 ore al giorno	Un solo profilo	< 200	3-5 volte	1-2 volte	Mai	1-2 volte	più di 5 volte	Mai	0.8075558928722133	0.6966510934158042	-0.6991924713585548	-0.8481987395434126	-2.1588015920258568	0.6616123425724465	1
852	14-15	M	-1.6991071428571427	da 1 a 3 ore al giorno	Un solo profilo	< 200	1-2 volte	1-2 volte	1-2 volte	Mai	Mai	Mai	0.8075558928722133	1.7810836502270628	0.4687352958622973	0.797267637399928	-1.2152473352184578	-2.396183353498283	0
1181	14-15	M	0.3008928571428573	da 1 a 3 ore al giorno	Un solo profilo	< 200	1-2 volte	1-2 volte	1-2 volte	Mai	Mai	Mai	1.4165838597243925	0.6966510934158042	1.0526991794727234	0.24877884508548112	1.1436383068000395	-1.3769181214747064	2
880	14-15	F	-0.6991071428571427	da 1 a 3 ore al giorno	Un solo profilo	200-500	Mai	1-2 volte	1-2 volte	più di 5 volte	1-2 volte	1-2 volte	0.19852792602003422	0.154434815010175	0.4687352958622973	0.24877884508548112	-0.2716930784110589	0.1519797265606583	1
317	14-15	F	0.3008928571428573	da 1 a 3 ore al giorno	Più di un profilo	200-500	1-2 volte	1-2 volte	1-2 volte	Mai	Mai	1-2 volte	2.431630471144691	1.2388673718214336	0.4687352958622973	-0.8481987395434126	0.6718611783963401	-0.8672855054629182	2
278	14-15	M	-1.6991071428571427	da 1 a 3 ore al giorno	Un solo profilo	200-500	1-2 volte	1-2 volte	più di 5 volte	3-5 volte	Mai	Mai	-0.4105000408321449	-2.014430298612342	-1.867120238579407	-1.3966875318578595	0.2000840499926406	0.1519797265606583	0
956	14-15	M	1.3008928571428573	da 1 a 3 ore al giorno	Più di un profilo	200-500	1-2 volte	1-2 volte	Mai	1-2 volte	Mai	Mai	-0.2074907185480852	1.2388673718214336	1.6366630630831493	0.797267637399928	-0.7434702068147584	-1.3769181214747064	3
928	14-15	F	0.3008928571428573	da 1 a 3 ore al giorno	Più di un profilo	200-500	3-5 volte	1-2 volte	3-5 volte	3-5 volte	3-5 volte	1-2 volte	0.40153724830409393	-0.3877814633954543	-0.11522858774812876	-1.9451763241723063	0.2000840499926406	1.1712449585842348	2
889	14-15	M	-0.6991071428571427	da 1 a 3 ore al giorno	Più di un profilo	200-500	1-2 volte	1-2 volte	Mai	3-5 volte	1-2 volte	1-2 volte	0.8075558928722133	-0.9299977418010835	-0.11522858774812876	-1.3966875318578595	0.2000840499926406	-1.3769181214747064	1
477	14-15	F	0.3008928571428573	da 1 a 3 ore al giorno	Più di un profilo	200-500	1-2 volte	1-2 volte	Mai	Mai	1-2 volte	Mai	-0.004481396264025504	1.7810836502270628	-0.11522858774812876	0.24877884508548112	1.615415435203739	0.1519797265606583	2
156	14-15	M	2.3008928571428573	da 1 a 3 ore al giorno	Un solo profilo	< 200	3-5 volte	3-5 volte	3-5 volte	3-5 volte	3-5 volte	3-5 volte	2.0256118265765717	0.154434815010175	-0.6991924713585548	-1.9451763241723063	-0.7434702068147584	0.1519797265606583	4
1193	14-15	F	1.3008928571428573	da 1 a 3 ore al giorno	Un solo profilo	< 200	più di 5 volte	più di 5 volte	1-2 volte	1-2 volte	1-2 volte	3-5 volte	-0.6135093631162046	-0.3877814633954543	-1.2831563549689808	-0.8481987395434126	0.6718611783963401	0.1519797265606583	3
670	14-15	M	0.3008928571428573	da 1 a 3 ore al giorno	Un solo profilo	200-500	più di 5 volte	più di 5 volte	3-5 volte	3-5 volte	1-2 volte	1-2 volte	2.6346397934287507	0.6966510934158042	0.4687352958622973	0.24877884508548112	1.1436383068000395	-0.35765288945112994	2
902	14-15	M	1.3008928571428573	da 1 a 3 ore al giorno	Più di un profilo	200-500	più di 5 volte	più di 5 volte	3-5 volte	3-5 volte	più di 5 volte	più di 5 volte	1.6195931820084521	0.6966510934158042	-0.11522858774812876	-1.3966875318578595	-0.2716930784110589	-0.8672855054629182	3
840	14-15	M	-0.6991071428571427	da 1 a 3 ore al giorno	Un solo profilo	> 500	più di 5 volte	più di 5 volte	Mai	1-2 volte	Mai	1-2 volte	1.822602504292512	1.2388673718214336	-1.867120238579407	-1.3966875318578595	-0.7434702068147584	1.680877574596023	1
799	16-17	F	-0.6991071428571427	da 1 a 3 ore al giorno	Un solo profilo	< 200	Mai	Mai	Mai	Mai	Mai	Mai	-0.2074907185480852	0.154434815010175	1.0526991794727234	0.24877884508548112	-0.2716930784110589	-0.8672855054629182	1
803	16-17	F	-1.6991071428571427	da 1 a 3 ore al giorno	Un solo profilo	< 200	Mai	Mai	Mai	Mai	Mai	Mai	-1.019528007684324	-2.5566465770179714	1.0526991794727234	1.345756429714375	-0.7434702068147584	0.6616123425724465	0
802	16-17	F	-0.6991071428571427	da 1 a 3 ore al giorno	Un solo profilo	< 200	Mai	Mai	Mai	Mai	Mai	Mai	-1.019528007684324	-2.5566465770179714	-0.11522858774812876	-1.9451763241723063	1.615415435203739	-0.35765288945112994	1
91	16-17	M	0.3008928571428573	da 1 a 3 ore al giorno	Un solo profilo	< 200	Mai	Mai	Mai	Mai	Mai	Mai	-1.2225373299683837	0.154434815010175	-0.11522858774812876	0.24877884508548112	-0.7434702068147584	0.1519797265606583	2
1113	16-17	F	-1.6991071428571427	da 1 a 3 ore al giorno	Più di un profilo	< 200	Mai	Mai	Mai	Mai	Mai	Mai	-0.4105000408321449	-0.3877814633954543	-0.11522858774812876	1.8942452220288217	-2.1588015920258568	-2.396183353498283	0
365	16-17	M	0.3008928571428573	da 1 a 3 ore al giorno	Un solo profilo	< 200	Mai	Mai	Mai	Mai	Mai	Mai	-0.4105000408321449	-0.3877814633954543	0.4687352958622973	-0.8481987395434126	1.1436383068000395	-2.396183353498283	2
141	16-17	F	1.3008928571428573	da 1 a 3 ore al giorno	Un solo profilo	< 200	Mai	Mai	Mai	Mai	Mai	Mai	-0.6135093631162046	-0.9299977418010835	-1.2831563549689808	-0.8481987395434126	1.1436383068000395	1.680877574596023	3
607	16-17	M	0.3008928571428573	da 1 a 3 ore al giorno	Un solo profilo	< 200	Mai	Mai	1-2 volte	Mai	Mai	Mai	-0.4105000408321449	-0.9299977418010835	0.4687352958622973	-0.29970994722896577	1.1436383068000395	-0.8672855054629182	2
784	16-17	F	-0.6991071428571427	da 1 a 3 ore al giorno	Un solo profilo	< 200	Mai	Mai	Mai	Mai	Mai	Mai	0.19852792602003422	0.6966510934158042	-0.6991924713585548	0.24877884508548112	0.2000840499926406	0.1519797265606583	1
663	16-17	M	0.3008928571428573	da 1 a 3 ore al giorno	Un solo profilo	< 200	Mai	Mai	Mai	Mai	Mai	Mai	0.19852792602003422	-1.4722140202067127	0.4687352958622973	-0.29970994722896577	-1.2152473352184578	-1.3769181214747064	2
631	16-17	F	0.3008928571428573	da 1 a 3 ore al giorno	Un solo profilo	< 200	Mai	Mai	Mai	Mai	Mai	Mai	4.055705049417169	-2.014430298612342	1.0526991794727234	-0.8481987395434126	1.615415435203739	0.1519797265606583	2
904	16-17	M	-1.6991071428571427	da 1 a 3 ore al giorno	Un solo profilo	< 200	1-2 volte	Mai	Mai	Mai	Mai	1-2 volte	0.6045465705881536	-0.3877814633954543	1.0526991794727234	0.797267637399928	-0.7434702068147584	-0.8672855054629182	0
961	16-17	M	1.3008928571428573	da 1 a 3 ore al giorno	Un solo profilo	< 200	Mai	Mai	Mai	Mai	Mai	Mai	-0.004481396264025504	-0.3877814633954543	-0.11522858774812876	-0.8481987395434126	-0.7434702068147584	0.6616123425724465	3
824	16-17	F	0.3008928571428573	da 1 a 3 ore al giorno	Un solo profilo	< 200	1-2 volte	Mai	Mai	1-2 volte	Mai	1-2 volte	1.2135745374403328	0.154434815010175	-2.451084122189833	-1.3966875318578595	-0.2716930784110589	0.1519797265606583	2
660	16-17	F	-0.6991071428571427	da 1 a 3 ore al giorno	Un solo profilo	< 200	Mai	Mai	Mai	Mai	1-2 volte	Mai	0.6045465705881536	-1.4722140202067127	-0.11522858774812876	0.24877884508548112	-0.7434702068147584	-2.396183353498283	1
283	16-17	M	-0.6991071428571427	da 1 a 3 ore al giorno	Un solo profilo	< 200	Mai	Mai	Mai	Mai	Mai	Mai	-0.2074907185480852	0.154434815010175	-0.11522858774812876	0.797267637399928	0.6718611783963401	1.1712449585842348	1
820	16-17	F	-0.6991071428571427	da 1 a 3 ore al giorno	Un solo profilo	< 200	Mai	Mai	Mai	Mai	Mai	Mai	-1.019528007684324	-0.3877814633954543	1.0526991794727234	0.24877884508548112	-0.2716930784110589	0.6616123425724465	1
604	16-17	F	0.3008928571428573	da 1 a 3 ore al giorno	Più di un profilo	< 200	Mai	Mai	Mai	1-2 volte	Mai	1-2 volte	-0.8165186854002644	-2.014430298612342	1.0526991794727234	1.345756429714375	-0.7434702068147584	-0.35765288945112994	2
59	16-17	M	-0.6991071428571427	da 1 a 3 ore al giorno	Più di un profilo	< 200	3-5 volte	Mai	3-5 volte	Mai	Mai	Mai	1.2135745374403328	1.2388673718214336	0.4687352958622973	0.24877884508548112	-0.7434702068147584	-0.35765288945112994	1
450	16-17	F	-0.6991071428571427	da 1 a 3 ore al giorno	Più di un profilo	< 200	1-2 volte	Mai	Mai	Mai	Mai	Mai	-0.6135093631162046	-1.4722140202067127	0.4687352958622973	0.24877884508548112	0.2000840499926406	1.1712449585842348	1
779	16-17	F	0.3008928571428573	da 1 a 3 ore al giorno	Un solo profilo	< 200	Mai	Mai	Mai	1-2 volte	Mai	Mai	-0.4105000408321449	-0.3877814633954543	-0.11522858774812876	-0.8481987395434126	0.2000840499926406	-0.8672855054629182	2
975	16-17	F	1.3008928571428573	da 1 a 3 ore al giorno	Più di un profilo	< 200	Mai	Mai	1-2 volte	Mai	Mai	Mai	-0.4105000408321449	-0.9299977418010835	0.4687352958622973	-0.29970994722896577	1.615415435203739	0.1519797265606583	3
66	16-17	M	-0.6991071428571427	da 1 a 3 ore al giorno	Un solo profilo	< 200	3-5 volte	Mai	3-5 volte	1-2 volte	1-2 volte	1-2 volte	2.6346397934287507	0.6966510934158042	-0.11522858774812876	-1.9451763241723063	-0.2716930784110589	0.1519797265606583	1
594	16-17	M	-0.6991071428571427	da 1 a 3 ore al giorno	Un solo profilo	< 200	1-2 volte	Mai	più di 5 volte	Mai	1-2 volte	Mai	0.40153724830409393	0.6966510934158042	-2.451084122189833	0.797267637399928	-0.7434702068147584	1.1712449585842348	1
506	16-17	F	0.3008928571428573	da 1 a 3 ore al giorno	Più di un profilo	< 200	Mai	Mai	1-2 volte	Mai	1-2 volte	Mai	-0.2074907185480852	-0.3877814633954543	-0.6991924713585548	-0.29970994722896577	1.1436383068000395	0.6616123425724465	2
30	16-17	F	-0.6991071428571427	da 1 a 3 ore al giorno	Un solo profilo	< 200	Mai	Mai	Mai	Mai	Mai	Mai	-1.019528007684324	-2.5566465770179714	0.4687352958622973	1.345756429714375	-0.2716930784110589	1.680877574596023	1
42	16-17	F	0.3008928571428573	da 1 a 3 ore al giorno	Un solo profilo	< 200	1-2 volte	Mai	Mai	1-2 volte	1-2 volte	Mai	-0.8165186854002644	-0.3877814633954543	-1.2831563549689808	-0.8481987395434126	0.6718611783963401	0.1519797265606583	2
445	16-17	M	-0.6991071428571427	da 1 a 3 ore al giorno	Più di un profilo	< 200	più di 5 volte	Mai	3-5 volte	3-5 volte	1-2 volte	1-2 volte	2.0256118265765717	-2.014430298612342	-0.6991924713585548	-1.3966875318578595	0.2000840499926406	-1.3769181214747064	1
511	16-17	M	-0.6991071428571427	da 1 a 3 ore al giorno	Un solo profilo	< 200	1-2 volte	Mai	Mai	Mai	Mai	1-2 volte	0.40153724830409393	-0.3877814633954543	-0.11522858774812876	0.24877884508548112	1.1436383068000395	0.6616123425724465	1
913	16-17	M	0.3008928571428573	da 1 a 3 ore al giorno	Un solo profilo	< 200	1-2 volte	Mai	1-2 volte	Mai	1-2 volte	3-5 volte	-0.8165186854002644	-0.9299977418010835	-0.6991924713585548	0.24877884508548112	0.2000840499926406	1.1712449585842348	2
838	16-17	F	-1.6991071428571427	da 1 a 3 ore al giorno	Un solo profilo	200-500	Mai	Mai	Mai	Mai	Mai	Mai	-0.004481396264025504	0.154434815010175	-0.6991924713585548	0.797267637399928	-2.1588015920258568	0.1519797265606583	0
981	16-17	M	-1.6991071428571427	da 1 a 3 ore al giorno	Un solo profilo	200-500	1-2 volte	Mai	1-2 volte	Mai	Mai	1-2 volte	0.40153724830409393	1.7810836502270628	1.6366630630831493	0.797267637399928	-1.6870244636221574	-1.3769181214747064	0
587	16-17	F	-0.6991071428571427	da 1 a 3 ore al giorno	Più di un profilo	200-500	Mai	Mai	Mai	1-2 volte	1-2 volte	Mai	-0.8165186854002644	0.6966510934158042	-0.11522858774812876	1.345756429714375	-0.7434702068147584	0.6616123425724465	1
922	16-17	F	-0.6991071428571427	da 1 a 3 ore al giorno	Un solo profilo	200-500	Mai	Mai	1-2 volte	Mai	1-2 volte	più di 5 volte	-1.019528007684324	0.154434815010175	0.4687352958622973	0.24877884508548112	-1.6870244636221574	0.6616123425724465	1
153	16-17	F	-1.6991071428571427	da 1 a 3 ore al giorno	Un solo profilo	200-500	Mai	Mai	Mai	Mai	Mai	Mai	-1.2225373299683837	0.154434815010175	-0.6991924713585548	0.24877884508548112	-1.6870244636221574	-1.3769181214747064	0
602	16-17	F	0.3008928571428573	da 1 a 3 ore al giorno	Un solo profilo	200-500	Mai	Mai	1-2 volte	1-2 volte	Mai	Mai	-0.4105000408321449	-0.3877814633954543	0.4687352958622973	0.24877884508548112	0.6718611783963401	0.6616123425724465	2
428	16-17	F	-0.6991071428571427	da 1 a 3 ore al giorno	Un solo profilo	200-500	1-2 volte	Mai	Mai	Mai	Mai	Mai	1.4165838597243925	-0.9299977418010835	-0.6991924713585548	-0.29970994722896577	-0.7434702068147584	-1.3769181214747064	1
813	16-17	F	0.3008928571428573	da 1 a 3 ore al giorno	Un solo profilo	200-500	Mai	Mai	Mai	Mai	Mai	Mai	-0.8165186854002644	0.154434815010175	-0.11522858774812876	-0.8481987395434126	0.6718611783963401	0.6616123425724465	2
688	16-17	F	0.3008928571428573	da 1 a 3 ore al giorno	Un solo profilo	200-500	Mai	Mai	Mai	Mai	Mai	Mai	-0.004481396264025504	0.6966510934158042	-1.867120238579407	-1.3966875318578595	0.2000840499926406	0.1519797265606583	2
217	16-17	F	-0.6991071428571427	da 1 a 3 ore al giorno	Un solo profilo	200-500	Mai	Mai	Mai	Mai	più di 5 volte	Mai	-0.2074907185480852	-0.3877814633954543	0.4687352958622973	-0.8481987395434126	-0.2716930784110589	-1.8865507374864947	1
347	16-17	M	-1.6991071428571427	da 1 a 3 ore al giorno	Più di un profilo	200-500	Mai	Mai	1-2 volte	1-2 volte	Mai	Mai	-0.4105000408321449	-2.014430298612342	-0.6991924713585548	0.24877884508548112	1.1436383068000395	1.1712449585842348	0
969	16-17	M	2.3008928571428573	da 1 a 3 ore al giorno	Un solo profilo	200-500	Mai	Mai	Mai	Mai	Mai	Mai	0.19852792602003422	-0.3877814633954543	-1.2831563549689808	0.797267637399928	-0.2716930784110589	-1.8865507374864947	4
253	16-17	F	-1.6991071428571427	da 1 a 3 ore al giorno	Un solo profilo	200-500	Mai	Mai	Mai	Mai	Mai	Mai	-1.019528007684324	-0.3877814633954543	-0.11522858774812876	0.797267637399928	-0.2716930784110589	-0.8672855054629182	0
756	16-17	M	0.3008928571428573	da 1 a 3 ore al giorno	Un solo profilo	200-500	Mai	Mai	Mai	Mai	1-2 volte	Mai	-1.019528007684324	-0.3877814633954543	1.0526991794727234	-0.8481987395434126	1.615415435203739	0.1519797265606583	2
25	16-17	F	-1.6991071428571427	da 1 a 3 ore al giorno	Un solo profilo	200-500	Mai	Mai	Mai	Mai	Mai	1-2 volte	-0.6135093631162046	-0.9299977418010835	-0.11522858774812876	0.24877884508548112	-0.7434702068147584	1.1712449585842348	0
221	16-17	M	-1.6991071428571427	da 1 a 3 ore al giorno	Un solo profilo	200-500	Mai	Mai	Mai	Mai	Mai	Mai	-0.4105000408321449	0.154434815010175	-0.6991924713585548	0.797267637399928	-0.2716930784110589	0.1519797265606583	0
197	16-17	M	-0.6991071428571427	da 1 a 3 ore al giorno	Un solo profilo	200-500	1-2 volte	Mai	più di 5 volte	Mai	3-5 volte	1-2 volte	0.40153724830409393	0.6966510934158042	1.0526991794727234	0.24877884508548112	-0.2716930784110589	1.680877574596023	1
579	16-17	M	-0.6991071428571427	da 1 a 3 ore al giorno	Un solo profilo	200-500	Mai	Mai	1-2 volte	Mai	Mai	Mai	-0.8165186854002644	0.154434815010175	1.6366630630831493	-1.3966875318578595	0.2000840499926406	0.6616123425724465	1
486	16-17	M	-0.6991071428571427	da 1 a 3 ore al giorno	Più di un profilo	200-500	Mai	Mai	Mai	Mai	Mai	Mai	-1.2225373299683837	0.6966510934158042	-0.11522858774812876	0.24877884508548112	-0.7434702068147584	-1.3769181214747064	1
144	16-17	M	-1.6991071428571427	da 1 a 3 ore al giorno	Più di un profilo	200-500	più di 5 volte	Mai	Mai	Mai	Mai	Mai	-0.8165186854002644	-0.9299977418010835	-1.867120238579407	-1.9451763241723063	1.615415435203739	0.6616123425724465	0
834	16-17	F	-1.6991071428571427	da 1 a 3 ore al giorno	Un solo profilo	200-500	Mai	Mai	Mai	Mai	Mai	Mai	-1.2225373299683837	-0.9299977418010835	1.0526991794727234	0.24877884508548112	-0.2716930784110589	-1.8865507374864947	0
835	16-17	F	-0.6991071428571427	da 1 a 3 ore al giorno	Un solo profilo	200-500	Mai	Mai	Mai	Mai	Mai	Mai	-1.2225373299683837	-1.4722140202067127	-1.2831563549689808	0.24877884508548112	0.6718611783963401	-0.8672855054629182	1
883	16-17	F	-1.6991071428571427	da 1 a 3 ore al giorno	Un solo profilo	200-500	Mai	Mai	Mai	1-2 volte	Mai	Mai	-0.004481396264025504	-0.9299977418010835	-1.2831563549689808	0.24877884508548112	-0.7434702068147584	-0.8672855054629182	0
249	16-17	F	1.3008928571428573	da 1 a 3 ore al giorno	Un solo profilo	200-500	Mai	Mai	Mai	1-2 volte	Mai	Mai	-0.8165186854002644	-0.3877814633954543	-0.6991924713585548	-0.8481987395434126	1.1436383068000395	-1.8865507374864947	3
1110	16-17	F	-0.6991071428571427	da 1 a 3 ore al giorno	Più di un profilo	200-500	1-2 volte	Mai	1-2 volte	Mai	Mai	Mai	2.2286211488606313	-0.3877814633954543	-0.6991924713585548	-0.29970994722896577	-0.2716930784110589	0.1519797265606583	1
906	16-17	M	-0.6991071428571427	da 1 a 3 ore al giorno	Un solo profilo	200-500	Mai	Mai	Mai	Mai	Mai	Mai	0.40153724830409393	0.6966510934158042	-0.11522858774812876	0.24877884508548112	-0.7434702068147584	0.1519797265606583	1
836	16-17	F	-0.6991071428571427	da 1 a 3 ore al giorno	Un solo profilo	200-500	Mai	Mai	Mai	Mai	Mai	Mai	-1.019528007684324	0.154434815010175	-0.6991924713585548	-0.29970994722896577	1.1436383068000395	-0.8672855054629182	1
576	16-17	M	1.3008928571428573	da 1 a 3 ore al giorno	Un solo profilo	200-500	Mai	Mai	più di 5 volte	Mai	Mai	Mai	-0.6135093631162046	0.154434815010175	-0.11522858774812876	0.797267637399928	-0.7434702068147584	-1.8865507374864947	3
460	16-17	M	2.3008928571428573	da 1 a 3 ore al giorno	Più di un profilo	200-500	Mai	Mai	Mai	1-2 volte	Mai	Mai	-0.2074907185480852	0.154434815010175	-0.6991924713585548	-0.29970994722896577	-0.7434702068147584	-1.8865507374864947	4
910	16-17	M	0.3008928571428573	da 1 a 3 ore al giorno	Un solo profilo	200-500	Mai	Mai	Mai	Mai	Mai	Mai	1.010565215156273	0.154434815010175	-0.11522858774812876	0.24877884508548112	-0.7434702068147584	0.1519797265606583	2
356	16-17	M	-0.6991071428571427	da 1 a 3 ore al giorno	Un solo profilo	200-500	1-2 volte	Mai	Mai	Mai	Mai	Mai	0.6045465705881536	-0.3877814633954543	-1.2831563549689808	-0.8481987395434126	-0.7434702068147584	1.1712449585842348	1
829	16-17	F	-1.6991071428571427	da 1 a 3 ore al giorno	Un solo profilo	200-500	Mai	Mai	Mai	Mai	Mai	Mai	-1.2225373299683837	-0.9299977418010835	-0.11522858774812876	1.8942452220288217	0.2000840499926406	-1.3769181214747064	0
324	16-17	F	-1.6991071428571427	da 1 a 3 ore al giorno	Un solo profilo	200-500	Mai	Mai	Mai	Mai	1-2 volte	Mai	0.40153724830409393	0.154434815010175	-0.11522858774812876	1.8942452220288217	-2.1588015920258568	0.6616123425724465	0
668	16-17	M	2.3008928571428573	da 1 a 3 ore al giorno	Un solo profilo	200-500	Mai	Mai	1-2 volte	Mai	1-2 volte	più di 5 volte	0.8075558928722133	0.154434815010175	-1.2831563549689808	-0.29970994722896577	-2.1588015920258568	0.6616123425724465	4
837	16-17	F	0.3008928571428573	da 1 a 3 ore al giorno	Un solo profilo	200-500	Mai	Mai	Mai	Mai	1-2 volte	Mai	-0.6135093631162046	1.2388673718214336	1.0526991794727234	1.345756429714375	0.2000840499926406	-0.35765288945112994	2
641	16-17	F	-0.6991071428571427	da 1 a 3 ore al giorno	Un solo profilo	200-500	Mai	Mai	Mai	Mai	Mai	Mai	-0.4105000408321449	1.2388673718214336	-0.11522858774812876	0.797267637399928	-0.2716930784110589	-0.35765288945112994	1
583	16-17	F	-1.6991071428571427	da 1 a 3 ore al giorno	Più di un profilo	200-500	Mai	Mai	Mai	Mai	Mai	3-5 volte	-1.2225373299683837	0.6966510934158042	1.6366630630831493	1.8942452220288217	0.2000840499926406	0.1519797265606583	0
439	16-17	M	-0.6991071428571427	da 1 a 3 ore al giorno	Un solo profilo	200-500	1-2 volte	Mai	3-5 volte	Mai	1-2 volte	Mai	-0.2074907185480852	-0.3877814633954543	-0.11522858774812876	0.797267637399928	-0.2716930784110589	0.1519797265606583	1
192	16-17	M	-1.6991071428571427	da 1 a 3 ore al giorno	Un solo profilo	200-500	Mai	Mai	Mai	Mai	Mai	Mai	-0.4105000408321449	0.6966510934158042	1.0526991794727234	1.8942452220288217	-0.2716930784110589	0.6616123425724465	0
540	16-17	F	-0.6991071428571427	da 1 a 3 ore al giorno	Più di un profilo	200-500	Mai	Mai	1-2 volte	Mai	3-5 volte	1-2 volte	-0.6135093631162046	0.154434815010175	-1.2831563549689808	-0.29970994722896577	0.2000840499926406	0.6616123425724465	1
589	16-17	F	0.3008928571428573	da 1 a 3 ore al giorno	Più di un profilo	200-500	Mai	Mai	1-2 volte	Mai	Mai	Mai	-0.2074907185480852	1.2388673718214336	-1.2831563549689808	-0.8481987395434126	-0.7434702068147584	1.1712449585842348	2
384	16-17	F	0.3008928571428573	da 1 a 3 ore al giorno	Un solo profilo	200-500	Mai	Mai	Mai	Mai	Mai	Mai	-1.2225373299683837	-0.3877814633954543	-0.6991924713585548	1.8942452220288217	1.1436383068000395	-0.8672855054629182	2
911	16-17	F	0.3008928571428573	da 1 a 3 ore al giorno	Un solo profilo	200-500	Mai	Mai	1-2 volte	Mai	Mai	Mai	0.8075558928722133	-0.3877814633954543	0.4687352958622973	1.345756429714375	1.1436383068000395	1.1712449585842348	2
462	16-17	F	2.3008928571428573	da 1 a 3 ore al giorno	Più di un profilo	200-500	Mai	Mai	1-2 volte	Mai	Mai	Mai	-0.004481396264025504	0.154434815010175	-0.6991924713585548	0.24877884508548112	-0.2716930784110589	0.1519797265606583	4
569	16-17	F	-1.6991071428571427	da 1 a 3 ore al giorno	Un solo profilo	200-500	Mai	Mai	Mai	Mai	Mai	Mai	-1.019528007684324	-2.014430298612342	0.4687352958622973	0.797267637399928	-0.2716930784110589	-0.35765288945112994	0
822	16-17	F	1.3008928571428573	da 1 a 3 ore al giorno	Un solo profilo	200-500	Mai	Mai	1-2 volte	1-2 volte	1-2 volte	Mai	-1.019528007684324	-0.9299977418010835	0.4687352958622973	-0.29970994722896577	1.1436383068000395	0.6616123425724465	3
830	16-17	F	-0.6991071428571427	da 1 a 3 ore al giorno	Più di un profilo	200-500	Mai	Mai	Mai	Mai	1-2 volte	Mai	-1.2225373299683837	0.154434815010175	0.4687352958622973	-0.29970994722896577	1.1436383068000395	-0.35765288945112994	1
539	16-17	F	0.3008928571428573	da 1 a 3 ore al giorno	Un solo profilo	200-500	Mai	Mai	più di 5 volte	Mai	Mai	Mai	-0.4105000408321449	-0.9299977418010835	1.0526991794727234	0.24877884508548112	-0.2716930784110589	0.6616123425724465	2
807	16-17	F	0.3008928571428573	da 1 a 3 ore al giorno	Un solo profilo	200-500	Mai	Mai	Mai	Mai	1-2 volte	Mai	-0.4105000408321449	-0.3877814633954543	1.0526991794727234	0.24877884508548112	0.2000840499926406	-0.35765288945112994	2
909	16-17	F	-0.6991071428571427	da 1 a 3 ore al giorno	Un solo profilo	200-500	Mai	Mai	Mai	Mai	Mai	Mai	0.19852792602003422	0.6966510934158042	-1.2831563549689808	0.24877884508548112	-1.2152473352184578	0.6616123425724465	1
958	16-17	F	-1.6991071428571427	da 1 a 3 ore al giorno	Più di un profilo	200-500	1-2 volte	Mai	1-2 volte	Mai	Mai	Mai	-0.004481396264025504	0.154434815010175	-0.6991924713585548	-0.29970994722896577	0.2000840499926406	-0.35765288945112994	0
414	16-17	M	-0.6991071428571427	da 1 a 3 ore al giorno	Un solo profilo	200-500	Mai	Mai	Mai	Mai	Mai	Mai	-0.4105000408321449	0.6966510934158042	-0.11522858774812876	-0.8481987395434126	-0.2716930784110589	-1.8865507374864947	1
429	16-17	F	0.3008928571428573	da 1 a 3 ore al giorno	Un solo profilo	200-500	Mai	Mai	Mai	Mai	Mai	Mai	-0.8165186854002644	0.154434815010175	1.0526991794727234	-0.29970994722896577	1.1436383068000395	1.1712449585842348	2
355	16-17	M	-0.6991071428571427	da 1 a 3 ore al giorno	Più di un profilo	200-500	1-2 volte	Mai	Mai	1-2 volte	Mai	Mai	-1.019528007684324	-0.3877814633954543	0.4687352958622973	-1.9451763241723063	-0.7434702068147584	-1.3769181214747064	1
357	16-17	M	0.3008928571428573	da 1 a 3 ore al giorno	Un solo profilo	200-500	Mai	Mai	1-2 volte	Mai	1-2 volte	Mai	-0.4105000408321449	-0.3877814633954543	-0.11522858774812876	1.345756429714375	-0.2716930784110589	-0.35765288945112994	2
938	16-17	M	-0.6991071428571427	da 1 a 3 ore al giorno	Un solo profilo	200-500	Mai	Mai	1-2 volte	Mai	3-5 volte	1-2 volte	0.6045465705881536	1.2388673718214336	-0.11522858774812876	-0.29970994722896577	-0.2716930784110589	-0.35765288945112994	1
664	16-17	F	-0.6991071428571427	da 1 a 3 ore al giorno	Un solo profilo	200-500	Mai	Mai	Mai	1-2 volte	Mai	Mai	-0.6135093631162046	0.154434815010175	-0.11522858774812876	0.797267637399928	-0.2716930784110589	-0.35765288945112994	1
421	16-17	F	2.3008928571428573	da 1 a 3 ore al giorno	Un solo profilo	200-500	Mai	Mai	Mai	Mai	1-2 volte	Mai	-0.2074907185480852	-2.014430298612342	-1.2831563549689808	-0.8481987395434126	-0.2716930784110589	-0.35765288945112994	4
434	16-17	F	-0.6991071428571427	da 1 a 3 ore al giorno	Un solo profilo	200-500	più di 5 volte	Mai	Mai	Mai	Mai	Mai	0.19852792602003422	0.154434815010175	-0.11522858774812876	-0.29970994722896577	-1.2152473352184578	0.1519797265606583	1
795	16-17	F	0.3008928571428573	da 1 a 3 ore al giorno	Un solo profilo	200-500	Mai	Mai	Mai	Mai	Mai	Mai	-1.019528007684324	-0.3877814633954543	-0.11522858774812876	-0.8481987395434126	1.615415435203739	-0.35765288945112994	2
905	16-17	M	-1.6991071428571427	da 1 a 3 ore al giorno	Un solo profilo	200-500	Mai	Mai	Mai	Mai	Mai	più di 5 volte	0.8075558928722133	-0.3877814633954543	-0.11522858774812876	-0.29970994722896577	-0.2716930784110589	-0.35765288945112994	0
581	16-17	M	-0.6991071428571427	da 1 a 3 ore al giorno	Un solo profilo	200-500	Mai	Mai	Mai	Mai	1-2 volte	Mai	-1.2225373299683837	1.2388673718214336	1.0526991794727234	-0.29970994722896577	-0.2716930784110589	0.6616123425724465	1
366	16-17	F	0.3008928571428573	da 1 a 3 ore al giorno	Un solo profilo	200-500	Mai	Mai	1-2 volte	Mai	1-2 volte	Mai	-0.004481396264025504	-0.3877814633954543	0.4687352958622973	0.24877884508548112	-1.2152473352184578	0.6616123425724465	2
441	16-17	F	0.3008928571428573	da 1 a 3 ore al giorno	Un solo profilo	200-500	1-2 volte	Mai	1-2 volte	Mai	Mai	Mai	-1.019528007684324	-1.4722140202067127	-0.11522858774812876	0.797267637399928	1.1436383068000395	0.6616123425724465	2
359	16-17	M	-0.6991071428571427	da 1 a 3 ore al giorno	Un solo profilo	200-500	1-2 volte	Mai	Mai	Mai	Mai	Mai	-0.8165186854002644	-2.014430298612342	0.4687352958622973	0.797267637399928	0.2000840499926406	-0.35765288945112994	1
575	16-17	M	0.3008928571428573	da 1 a 3 ore al giorno	Un solo profilo	200-500	1-2 volte	Mai	1-2 volte	Mai	Mai	Mai	-1.019528007684324	0.6966510934158042	-1.2831563549689808	0.24877884508548112	-0.7434702068147584	0.6616123425724465	2
154	16-17	F	1.3008928571428573	da 1 a 3 ore al giorno	Più di un profilo	200-500	1-2 volte	Mai	Mai	3-5 volte	1-2 volte	1-2 volte	-0.6135093631162046	0.154434815010175	0.4687352958622973	-0.29970994722896577	-0.7434702068147584	-0.35765288945112994	3
142	16-17	F	-0.6991071428571427	da 1 a 3 ore al giorno	Un solo profilo	200-500	1-2 volte	Mai	1-2 volte	Mai	1-2 volte	1-2 volte	-0.004481396264025504	0.154434815010175	-0.11522858774812876	0.24877884508548112	-0.2716930784110589	1.1712449585842348	1
693	16-17	F	-1.6991071428571427	da 1 a 3 ore al giorno	Un solo profilo	200-500	Mai	Mai	1-2 volte	Mai	1-2 volte	Mai	-0.6135093631162046	-2.014430298612342	-0.11522858774812876	1.8942452220288217	0.2000840499926406	-0.35765288945112994	0
28	16-17	F	-0.6991071428571427	da 1 a 3 ore al giorno	Un solo profilo	200-500	1-2 volte	Mai	Mai	Mai	più di 5 volte	Mai	-0.6135093631162046	-0.3877814633954543	-1.2831563549689808	0.24877884508548112	1.615415435203739	1.680877574596023	1
985	16-17	M	-0.6991071428571427	da 1 a 3 ore al giorno	Più di un profilo	200-500	1-2 volte	Mai	Mai	Mai	Mai	Mai	-1.019528007684324	1.7810836502270628	0.4687352958622973	-0.29970994722896577	0.6718611783963401	1.680877574596023	1
430	16-17	M	-0.6991071428571427	da 1 a 3 ore al giorno	Un solo profilo	200-500	1-2 volte	Mai	1-2 volte	Mai	Mai	Mai	-0.004481396264025504	-2.014430298612342	-2.451084122189833	-0.8481987395434126	-0.2716930784110589	-2.396183353498283	1
927	16-17	F	0.3008928571428573	da 1 a 3 ore al giorno	Più di un profilo	200-500	Mai	Mai	1-2 volte	Mai	1-2 volte	Mai	0.40153724830409393	-0.3877814633954543	1.6366630630831493	0.24877884508548112	1.1436383068000395	1.1712449585842348	2
157	16-17	F	-1.6991071428571427	da 1 a 3 ore al giorno	Un solo profilo	200-500	1-2 volte	Mai	Mai	1-2 volte	Mai	Mai	0.40153724830409393	-2.014430298612342	-2.451084122189833	0.797267637399928	0.2000840499926406	1.1712449585842348	0
352	16-17	M	1.3008928571428573	da 1 a 3 ore al giorno	Un solo profilo	200-500	più di 5 volte	Mai	Mai	Mai	Mai	Mai	-0.4105000408321449	-0.3877814633954543	-0.11522858774812876	-0.29970994722896577	-0.2716930784110589	-0.35765288945112994	3
423	16-17	F	1.3008928571428573	da 1 a 3 ore al giorno	Un solo profilo	200-500	1-2 volte	Mai	1-2 volte	1-2 volte	3-5 volte	Mai	-0.004481396264025504	-0.3877814633954543	-1.2831563549689808	-1.3966875318578595	-0.2716930784110589	-1.3769181214747064	3
449	16-17	M	1.3008928571428573	da 1 a 3 ore al giorno	Un solo profilo	200-500	3-5 volte	Mai	1-2 volte	più di 5 volte	Mai	Mai	0.8075558928722133	0.6966510934158042	1.0526991794727234	-0.8481987395434126	0.2000840499926406	-0.35765288945112994	3
26	16-17	F	0.3008928571428573	da 1 a 3 ore al giorno	Un solo profilo	200-500	1-2 volte	Mai	Mai	Mai	Mai	Mai	0.6045465705881536	1.2388673718214336	0.4687352958622973	1.345756429714375	-1.6870244636221574	-0.8672855054629182	2
573	16-17	F	-0.6991071428571427	da 1 a 3 ore al giorno	Un solo profilo	200-500	Mai	Mai	1-2 volte	1-2 volte	Mai	Mai	-0.8165186854002644	-0.3877814633954543	-0.11522858774812876	0.797267637399928	-0.2716930784110589	0.6616123425724465	1
34	16-17	F	0.3008928571428573	da 1 a 3 ore al giorno	Un solo profilo	200-500	1-2 volte	Mai	1-2 volte	Mai	Mai	Mai	-0.8165186854002644	-2.014430298612342	2.2206269466935757	-0.8481987395434126	1.615415435203739	-0.35765288945112994	2
613	16-17	F	-1.6991071428571427	da 1 a 3 ore al giorno	Un solo profilo	200-500	Mai	Mai	1-2 volte	Mai	Mai	Mai	-0.4105000408321449	-0.3877814633954543	0.4687352958622973	-0.29970994722896577	-0.2716930784110589	1.1712449585842348	0
703	16-17	M	2.3008928571428573	da 1 a 3 ore al giorno	Un solo profilo	200-500	Mai	Mai	più di 5 volte	Mai	1-2 volte	1-2 volte	1.4165838597243925	-0.9299977418010835	-1.2831563549689808	-1.9451763241723063	1.615415435203739	1.1712449585842348	4
942	16-17	F	-1.6991071428571427	da 1 a 3 ore al giorno	Più di un profilo	200-500	1-2 volte	Mai	più di 5 volte	1-2 volte	più di 5 volte	1-2 volte	-0.4105000408321449	-1.4722140202067127	2.2206269466935757	-0.29970994722896577	-1.2152473352184578	1.680877574596023	0
485	16-17	F	-0.6991071428571427	da 1 a 3 ore al giorno	Un solo profilo	200-500	3-5 volte	Mai	Mai	Mai	1-2 volte	Mai	-1.019528007684324	-1.4722140202067127	-0.6991924713585548	0.797267637399928	1.615415435203739	-0.35765288945112994	1
93	16-17	M	-0.6991071428571427	da 1 a 3 ore al giorno	Un solo profilo	200-500	1-2 volte	Mai	Mai	Mai	1-2 volte	Mai	1.4165838597243925	0.6966510934158042	0.4687352958622973	-0.29970994722896577	-1.2152473352184578	1.680877574596023	1
514	16-17	F	0.3008928571428573	da 1 a 3 ore al giorno	Un solo profilo	200-500	più di 5 volte	Mai	1-2 volte	Mai	1-2 volte	Mai	-0.29449471381268444	1.7810836502270628	-0.6991924713585548	-0.29970994722896577	0.6718611783963401	-0.8672855054629182	2
574	16-17	F	-1.6991071428571427	da 1 a 3 ore al giorno	Un solo profilo	200-500	Mai	Mai	Mai	Mai	Mai	Mai	-1.2225373299683837	0.6966510934158042	-0.11522858774812876	0.797267637399928	0.2000840499926406	-0.35765288945112994	0
966	16-17	F	0.3008928571428573	da 1 a 3 ore al giorno	Un solo profilo	200-500	Mai	Mai	1-2 volte	1-2 volte	1-2 volte	Mai	0.19852792602003422	-1.4722140202067127	1.6366630630831493	-0.29970994722896577	1.615415435203739	-0.8672855054629182	2
598	16-17	F	-0.6991071428571427	da 1 a 3 ore al giorno	Un solo profilo	200-500	Mai	Mai	più di 5 volte	Mai	Mai	3-5 volte	-0.4105000408321449	-1.4722140202067127	-0.11522858774812876	-1.3966875318578595	-0.2716930784110589	-0.8672855054629182	1
805	16-17	M	0.3008928571428573	da 1 a 3 ore al giorno	Un solo profilo	200-500	1-2 volte	Mai	Mai	Mai	Mai	Mai	-1.2225373299683837	0.6966510934158042	-0.11522858774812876	0.24877884508548112	-0.7434702068147584	0.1519797265606583	2
636	16-17	F	-0.6991071428571427	da 1 a 3 ore al giorno	Un solo profilo	200-500	Mai	Mai	Mai	Mai	Mai	Mai	-1.019528007684324	-1.4722140202067127	1.6366630630831493	0.24877884508548112	1.615415435203739	-0.35765288945112994	1
435	16-17	F	0.3008928571428573	da 1 a 3 ore al giorno	Più di un profilo	200-500	più di 5 volte	Mai	più di 5 volte	Mai	1-2 volte	Mai	0.40153724830409393	0.154434815010175	-0.6991924713585548	-0.29970994722896577	1.615415435203739	-0.35765288945112994	2
597	16-17	F	-0.6991071428571427	da 1 a 3 ore al giorno	Più di un profilo	200-500	1-2 volte	Mai	più di 5 volte	Mai	1-2 volte	più di 5 volte	-0.2074907185480852	0.154434815010175	-2.451084122189833	1.345756429714375	0.6718611783963401	0.1519797265606583	1
572	16-17	F	0.3008928571428573	da 1 a 3 ore al giorno	Più di un profilo	200-500	Mai	Mai	più di 5 volte	Mai	Mai	Mai	-0.8165186854002644	-2.014430298612342	0.4687352958622973	-0.8481987395434126	1.1436383068000395	-0.8672855054629182	2
1106	16-17	F	0.3008928571428573	da 1 a 3 ore al giorno	Più di un profilo	200-500	Mai	Mai	Mai	Mai	1-2 volte	Mai	0.19852792602003422	-0.3877814633954543	0.4687352958622973	-0.29970994722896577	0.2000840499926406	-0.8672855054629182	2
433	16-17	F	0.3008928571428573	da 1 a 3 ore al giorno	Più di un profilo	200-500	1-2 volte	Mai	1-2 volte	Mai	Mai	1-2 volte	0.19852792602003422	-2.014430298612342	-0.6991924713585548	-0.29970994722896577	1.615415435203739	0.1519797265606583	2
385	16-17	F	-1.6991071428571427	da 1 a 3 ore al giorno	Un solo profilo	200-500	Mai	Mai	Mai	Mai	Mai	Mai	-1.019528007684324	1.7810836502270628	1.0526991794727234	1.8942452220288217	1.1436383068000395	0.6616123425724465	0
427	16-17	M	0.3008928571428573	da 1 a 3 ore al giorno	Un solo profilo	200-500	1-2 volte	Mai	1-2 volte	Mai	1-2 volte	3-5 volte	1.4165838597243925	0.6966510934158042	-0.11522858774812876	-0.29970994722896577	-0.7434702068147584	0.6616123425724465	2
549	16-17	F	-0.6991071428571427	da 1 a 3 ore al giorno	Più di un profilo	200-500	Mai	Mai	1-2 volte	1-2 volte	1-2 volte	1-2 volte	-0.2074907185480852	0.154434815010175	-0.6991924713585548	-0.8481987395434126	-0.7434702068147584	1.680877574596023	1
935	16-17	M	-0.6991071428571427	da 1 a 3 ore al giorno	Un solo profilo	200-500	più di 5 volte	Mai	1-2 volte	Mai	Mai	Mai	-0.2074907185480852	-0.3877814633954543	0.4687352958622973	1.345756429714375	1.615415435203739	0.6616123425724465	1
424	16-17	F	0.3008928571428573	da 1 a 3 ore al giorno	Un solo profilo	200-500	1-2 volte	Mai	1-2 volte	1-2 volte	1-2 volte	Mai	0.8075558928722133	0.154434815010175	1.0526991794727234	-0.29970994722896577	1.615415435203739	-0.35765288945112994	2
448	16-17	F	0.3008928571428573	da 1 a 3 ore al giorno	Più di un profilo	200-500	Mai	Mai	Mai	3-5 volte	3-5 volte	Mai	-0.6135093631162046	-0.3877814633954543	-0.6991924713585548	-1.3966875318578595	0.2000840499926406	-0.8672855054629182	2
453	16-17	M	-0.6991071428571427	da 1 a 3 ore al giorno	Un solo profilo	200-500	1-2 volte	Mai	Mai	Mai	più di 5 volte	più di 5 volte	-0.004481396264025504	1.7810836502270628	-0.6991924713585548	1.345756429714375	-2.1588015920258568	-0.35765288945112994	1
921	16-17	M	0.3008928571428573	da 1 a 3 ore al giorno	Un solo profilo	200-500	Mai	Mai	Mai	1-2 volte	Mai	Mai	1.010565215156273	0.6966510934158042	1.0526991794727234	0.797267637399928	-1.2152473352184578	1.680877574596023	2
832	16-17	F	1.3008928571428573	da 1 a 3 ore al giorno	Più di un profilo	200-500	Mai	Mai	1-2 volte	Mai	1-2 volte	3-5 volte	-0.004481396264025504	-1.4722140202067127	-1.2831563549689808	-1.3966875318578595	1.615415435203739	-1.3769181214747064	3
94	16-17	F	-0.6991071428571427	da 1 a 3 ore al giorno	Più di un profilo	200-500	1-2 volte	Mai	più di 5 volte	Mai	più di 5 volte	Mai	-0.6135093631162046	0.154434815010175	-1.2831563549689808	-0.8481987395434126	0.6718611783963401	-0.35765288945112994	1
516	16-17	M	-1.6991071428571427	da 1 a 3 ore al giorno	Più di un profilo	200-500	3-5 volte	Mai	più di 5 volte	Mai	Mai	Mai	-0.6135093631162046	1.2388673718214336	-1.2831563549689808	-0.8481987395434126	0.2000840499926406	1.1712449585842348	0
618	16-17	F	-0.6991071428571427	da 1 a 3 ore al giorno	Più di un profilo	200-500	1-2 volte	Mai	Mai	3-5 volte	Mai	1-2 volte	-0.4105000408321449	0.154434815010175	0.4687352958622973	1.8942452220288217	0.2000840499926406	1.1712449585842348	1
547	16-17	M	-0.6991071428571427	da 1 a 3 ore al giorno	Più di un profilo	200-500	1-2 volte	Mai	3-5 volte	1-2 volte	1-2 volte	1-2 volte	2.6346397934287507	-0.3877814633954543	-0.11522858774812876	-0.8481987395434126	-0.2716930784110589	-0.35765288945112994	1
584	16-17	F	0.3008928571428573	da 1 a 3 ore al giorno	Più di un profilo	200-500	1-2 volte	Mai	Mai	Mai	1-2 volte	Mai	-0.8165186854002644	-2.014430298612342	-1.2831563549689808	-0.8481987395434126	0.6718611783963401	0.1519797265606583	2
303	16-17	F	-0.6991071428571427	da 1 a 3 ore al giorno	Un solo profilo	200-500	più di 5 volte	Mai	1-2 volte	Mai	Mai	Mai	-0.6135093631162046	0.154434815010175	-0.11522858774812876	1.345756429714375	1.615415435203739	1.1712449585842348	1
651	16-17	M	0.3008928571428573	da 1 a 3 ore al giorno	Più di un profilo	200-500	3-5 volte	Mai	più di 5 volte	1-2 volte	1-2 volte	3-5 volte	-0.2074907185480852	1.2388673718214336	1.0526991794727234	1.345756429714375	-1.6870244636221574	0.1519797265606583	2
605	16-17	F	0.3008928571428573	da 1 a 3 ore al giorno	Un solo profilo	200-500	Mai	Mai	Mai	1-2 volte	1-2 volte	Mai	-0.004481396264025504	0.6966510934158042	-1.2831563549689808	-0.29970994722896577	0.6718611783963401	-0.35765288945112994	2
368	16-17	F	-0.6991071428571427	da 1 a 3 ore al giorno	Un solo profilo	200-500	Mai	Mai	1-2 volte	Mai	3-5 volte	Mai	-0.6135093631162046	1.7810836502270628	0.4687352958622973	-0.8481987395434126	0.2000840499926406	0.1519797265606583	1
592	16-17	F	0.3008928571428573	da 1 a 3 ore al giorno	Un solo profilo	200-500	Mai	Mai	Mai	Mai	1-2 volte	Mai	-0.6135093631162046	0.154434815010175	-1.2831563549689808	-0.29970994722896577	1.1436383068000395	1.680877574596023	2
914	16-17	M	1.3008928571428573	da 1 a 3 ore al giorno	Un solo profilo	200-500	più di 5 volte	Mai	Mai	più di 5 volte	più di 5 volte	1-2 volte	4.461723693985288	-0.9299977418010835	-1.867120238579407	-0.29970994722896577	0.6718611783963401	-0.35765288945112994	3
139	16-17	F	0.3008928571428573	da 1 a 3 ore al giorno	Un solo profilo	200-500	Mai	Mai	Mai	Mai	Mai	Mai	-0.4105000408321449	0.154434815010175	-0.11522858774812876	-0.29970994722896577	1.1436383068000395	1.1712449585842348	2
839	16-17	F	-1.6991071428571427	da 1 a 3 ore al giorno	Un solo profilo	> 500	Mai	Mai	Mai	Mai	Mai	Mai	-1.2225373299683837	0.154434815010175	-0.11522858774812876	1.345756429714375	-0.7434702068147584	-0.35765288945112994	0
422	16-17	F	-0.6991071428571427	da 1 a 3 ore al giorno	Un solo profilo	> 500	Mai	Mai	Mai	Mai	Mai	Mai	-1.019528007684324	1.2388673718214336	-2.451084122189833	-1.3966875318578595	1.615415435203739	0.1519797265606583	1
743	16-17	M	2.3008928571428573	da 1 a 3 ore al giorno	Un solo profilo	> 500	Mai	Mai	Mai	Mai	Mai	Mai	-1.019528007684324	-0.3877814633954543	-0.11522858774812876	0.797267637399928	-0.7434702068147584	1.1712449585842348	4
601	16-17	F	-1.6991071428571427	da 1 a 3 ore al giorno	Più di un profilo	> 500	Mai	Mai	1-2 volte	1-2 volte	Mai	Mai	-0.4105000408321449	-1.4722140202067127	0.4687352958622973	-0.8481987395434126	0.6718611783963401	0.1519797265606583	0
360	16-17	M	0.3008928571428573	da 1 a 3 ore al giorno	Un solo profilo	> 500	Mai	Mai	Mai	1-2 volte	Mai	1-2 volte	-0.2074907185480852	1.7810836502270628	1.0526991794727234	-0.8481987395434126	-1.2152473352184578	0.6616123425724465	2
349	16-17	F	-0.6991071428571427	da 1 a 3 ore al giorno	Un solo profilo	> 500	Mai	Mai	1-2 volte	Mai	Mai	Mai	-0.004481396264025504	0.154434815010175	0.4687352958622973	-0.29970994722896577	0.6718611783963401	-0.35765288945112994	1
191	16-17	M	0.3008928571428573	da 1 a 3 ore al giorno	Un solo profilo	> 500	1-2 volte	Mai	Mai	Mai	Mai	Mai	-0.6135093631162046	0.154434815010175	-0.6991924713585548	-0.29970994722896577	-0.7434702068147584	-1.3769181214747064	2
600	16-17	F	0.3008928571428573	da 1 a 3 ore al giorno	Più di un profilo	> 500	Mai	Mai	più di 5 volte	Mai	3-5 volte	Mai	-0.4105000408321449	0.6966510934158042	-1.2831563549689808	0.24877884508548112	-0.7434702068147584	-0.8672855054629182	2
962	16-17	F	2.3008928571428573	da 1 a 3 ore al giorno	Un solo profilo	> 500	Mai	Mai	Mai	Mai	1-2 volte	Mai	0.6045465705881536	0.6966510934158042	-0.6991924713585548	0.797267637399928	0.6718611783963401	-2.396183353498283	4
915	16-17	M	0.3008928571428573	da 1 a 3 ore al giorno	Un solo profilo	> 500	Mai	Mai	1-2 volte	Mai	Mai	1-2 volte	-0.8165186854002644	0.154434815010175	-0.11522858774812876	1.345756429714375	-1.6870244636221574	1.1712449585842348	2
437	16-17	M	-0.6991071428571427	da 1 a 3 ore al giorno	Più di un profilo	> 500	1-2 volte	Mai	più di 5 volte	1-2 volte	Mai	1-2 volte	-0.6135093631162046	-0.9299977418010835	-0.11522858774812876	0.797267637399928	-0.7434702068147584	1.1712449585842348	1
189	16-17	M	-1.6991071428571427	da 1 a 3 ore al giorno	Un solo profilo	> 500	Mai	Mai	3-5 volte	Mai	Mai	Mai	-0.4105000408321449	0.6966510934158042	2.2206269466935757	-0.29970994722896577	0.6718611783963401	1.680877574596023	0
749	16-17	M	1.3008928571428573	da 1 a 3 ore al giorno	Più di un profilo	> 500	1-2 volte	Mai	3-5 volte	1-2 volte	3-5 volte	3-5 volte	0.8075558928722133	0.6966510934158042	-0.11522858774812876	0.797267637399928	-1.2152473352184578	-0.35765288945112994	3
700	16-17	F	0.3008928571428573	da 1 a 3 ore al giorno	Un solo profilo	> 500	Mai	Mai	Mai	Mai	Mai	Mai	-1.019528007684324	0.6966510934158042	-0.11522858774812876	-0.29970994722896577	0.2000840499926406	-1.3769181214747064	2
690	16-17	F	0.3008928571428573	da 1 a 3 ore al giorno	Un solo profilo	> 500	Mai	Mai	Mai	Mai	Mai	Mai	-1.019528007684324	0.154434815010175	-0.11522858774812876	-0.29970994722896577	0.2000840499926406	-1.8865507374864947	2
655	16-17	M	-0.6991071428571427	da 1 a 3 ore al giorno	Più di un profilo	> 500	Mai	Mai	Mai	Mai	Mai	Mai	-0.6135093631162046	-2.014430298612342	-1.867120238579407	1.8942452220288217	0.2000840499926406	1.1712449585842348	1
606	16-17	F	-0.6991071428571427	da 1 a 3 ore al giorno	Un solo profilo	> 500	Mai	Mai	Mai	Mai	1-2 volte	Mai	0.40153724830409393	0.154434815010175	-0.6991924713585548	0.24877884508548112	-1.2152473352184578	-1.3769181214747064	1
920	16-17	M	0.3008928571428573	da 1 a 3 ore al giorno	Un solo profilo	> 500	1-2 volte	Mai	1-2 volte	Mai	Mai	Mai	-1.019528007684324	1.2388673718214336	1.0526991794727234	-0.29970994722896577	-2.1588015920258568	1.1712449585842348	2
933	16-17	F	0.3008928571428573	da 1 a 3 ore al giorno	Più di un profilo	> 500	3-5 volte	Mai	1-2 volte	1-2 volte	1-2 volte	1-2 volte	0.19852792602003422	0.154434815010175	-0.11522858774812876	-0.8481987395434126	1.1436383068000395	0.6616123425724465	2
1105	16-17	F	2.3008928571428573	da 1 a 3 ore al giorno	Un solo profilo	> 500	1-2 volte	Mai	1-2 volte	Mai	Mai	Mai	-0.4105000408321449	-0.3877814633954543	-0.11522858774812876	0.24877884508548112	0.6718611783963401	-0.35765288945112994	4
997	16-17	F	0.3008928571428573	da 1 a 3 ore al giorno	Un solo profilo	> 500	1-2 volte	Mai	più di 5 volte	Mai	Mai	3-5 volte	0.8075558928722133	0.6966510934158042	1.6366630630831493	1.345756429714375	1.615415435203739	-0.35765288945112994	2
240	16-17	F	0.3008928571428573	da 1 a 3 ore al giorno	Un solo profilo	> 500	1-2 volte	Mai	Mai	Mai	Mai	Mai	-1.019528007684324	-0.3877814633954543	-0.11522858774812876	-0.29970994722896577	0.6718611783963401	-0.35765288945112994	2
187	16-17	M	-0.6991071428571427	da 1 a 3 ore al giorno	Più di un profilo	< 200	1-2 volte	1-2 volte	1-2 volte	Mai	Mai	Mai	2.2286211488606313	-0.3877814633954543	-0.11522858774812876	-0.29970994722896577	-0.2716930784110589	-0.35765288945112994	1
652	16-17	M	0.3008928571428573	da 1 a 3 ore al giorno	Un solo profilo	< 200	1-2 volte	1-2 volte	1-2 volte	1-2 volte	1-2 volte	1-2 volte	-0.4105000408321449	-0.9299977418010835	0.4687352958622973	1.345756429714375	-0.2716930784110589	-0.35765288945112994	2
522	16-17	F	0.3008928571428573	da 1 a 3 ore al giorno	Un solo profilo	200-500	Mai	1-2 volte	Mai	Mai	Mai	Mai	-0.4105000408321449	1.7810836502270628	0.4687352958622973	0.24877884508548112	-0.2716930784110589	-1.3769181214747064	2
960	16-17	F	2.3008928571428573	da 1 a 3 ore al giorno	Più di un profilo	200-500	1-2 volte	1-2 volte	1-2 volte	1-2 volte	1-2 volte	1-2 volte	-1.019528007684324	-0.3877814633954543	-1.867120238579407	-0.8481987395434126	-0.2716930784110589	-0.35765288945112994	4
648	16-17	M	0.3008928571428573	da 1 a 3 ore al giorno	Un solo profilo	200-500	1-2 volte	1-2 volte	1-2 volte	1-2 volte	1-2 volte	1-2 volte	-0.004481396264025504	0.154434815010175	1.6366630630831493	0.24877884508548112	-0.7434702068147584	0.6616123425724465	2
957	16-17	F	2.3008928571428573	da 1 a 3 ore al giorno	Un solo profilo	> 500	1-2 volte	1-2 volte	Mai	Mai	Mai	Mai	1.822602504292512	0.154434815010175	-0.11522858774812876	-0.29970994722896577	-0.2716930784110589	-0.35765288945112994	4
440	16-17	F	-0.6991071428571427	da 1 a 3 ore al giorno	Più di un profilo	200-500	3-5 volte	3-5 volte	più di 5 volte	1-2 volte	Mai	più di 5 volte	1.822602504292512	-0.3877814633954543	-0.6991924713585548	-2.493665116486753	1.615415435203739	0.1519797265606583	1
798	18-20	F	-0.6991071428571427	da 1 a 3 ore al giorno	Un solo profilo	< 200	Mai	Mai	Mai	Mai	Mai	Mai	-1.2225373299683837	-1.4722140202067127	-0.11522858774812876	-0.29970994722896577	-0.2716930784110589	-0.35765288945112994	1
814	18-20	F	0.3008928571428573	da 1 a 3 ore al giorno	Un solo profilo	< 200	Mai	Mai	Mai	Mai	1-2 volte	Mai	-1.019528007684324	0.154434815010175	0.4687352958622973	1.345756429714375	-0.7434702068147584	-0.35765288945112994	2
243	18-20	F	-0.6991071428571427	da 1 a 3 ore al giorno	Un solo profilo	< 200	Mai	Mai	Mai	Mai	Mai	Mai	-1.2225373299683837	-2.014430298612342	1.0526991794727234	-0.29970994722896577	-1.6870244636221574	1.1712449585842348	1
1118	18-20	F	-0.6991071428571427	da 1 a 3 ore al giorno	Un solo profilo	< 200	Mai	Mai	Mai	Mai	Mai	Mai	-0.6135093631162046	-2.5566465770179714	-1.2831563549689808	-0.29970994722896577	-0.7434702068147584	-2.396183353498283	1
808	18-20	F	-0.6991071428571427	da 1 a 3 ore al giorno	Un solo profilo	< 200	Mai	Mai	Mai	Mai	Mai	Mai	-0.6135093631162046	-1.4722140202067127	0.4687352958622973	-0.29970994722896577	1.1436383068000395	0.1519797265606583	1
89	18-20	M	1.3008928571428573	da 1 a 3 ore al giorno	Più di un profilo	< 200	Mai	Mai	Mai	Mai	Mai	Mai	-1.2225373299683837	-0.3877814633954543	1.0526991794727234	-0.29970994722896577	-0.2716930784110589	0.6616123425724465	3
646	18-20	F	-0.6991071428571427	da 1 a 3 ore al giorno	Un solo profilo	< 200	Mai	Mai	Mai	Mai	Mai	Mai	-1.019528007684324	-0.3877814633954543	-1.2831563549689808	-0.29970994722896577	1.615415435203739	-1.3769181214747064	1
254	18-20	M	-0.6991071428571427	da 1 a 3 ore al giorno	Un solo profilo	< 200	Mai	Mai	1-2 volte	Mai	Mai	1-2 volte	0.19852792602003422	-0.3877814633954543	-1.2831563549689808	0.797267637399928	0.6718611783963401	0.6616123425724465	1
638	18-20	F	-0.6991071428571427	da 1 a 3 ore al giorno	Un solo profilo	< 200	1-2 volte	Mai	Mai	Mai	Mai	Mai	0.40153724830409393	0.6966510934158042	-0.11522858774812876	-0.8481987395434126	1.1436383068000395	0.1519797265606583	1
484	18-20	F	0.3008928571428573	da 1 a 3 ore al giorno	Un solo profilo	< 200	Mai	Mai	1-2 volte	Mai	Mai	Mai	-0.004481396264025504	0.154434815010175	-0.11522858774812876	-0.29970994722896577	-0.2716930784110589	1.1712449585842348	2
1116	18-20	M	0.3008928571428573	da 1 a 3 ore al giorno	Un solo profilo	< 200	1-2 volte	Mai	Mai	Mai	Mai	Mai	0.6045465705881536	0.6966510934158042	1.0526991794727234	0.797267637399928	0.2000840499926406	-1.3769181214747064	2
127	18-20	M	0.3008928571428573	da 1 a 3 ore al giorno	Un solo profilo	< 200	Mai	Mai	1-2 volte	Mai	Mai	Mai	0.19852792602003422	-0.3877814633954543	0.4687352958622973	-0.29970994722896577	-1.6870244636221574	-0.35765288945112994	2
746	18-20	M	-1.6991071428571427	da 1 a 3 ore al giorno	Un solo profilo	< 200	Mai	Mai	Mai	1-2 volte	1-2 volte	Mai	-0.6135093631162046	0.6966510934158042	1.6366630630831493	-0.29970994722896577	-2.1588015920258568	1.680877574596023	0
273	18-20	M	0.3008928571428573	da 1 a 3 ore al giorno	Un solo profilo	< 200	Mai	Mai	1-2 volte	Mai	Mai	Mai	0.19852792602003422	-0.3877814633954543	1.0526991794727234	-0.29970994722896577	1.1436383068000395	-0.35765288945112994	2
976	18-20	F	0.3008928571428573	da 1 a 3 ore al giorno	Più di un profilo	< 200	Mai	Mai	Mai	1-2 volte	Mai	Mai	-0.004481396264025504	-0.9299977418010835	2.2206269466935757	-0.29970994722896577	0.2000840499926406	0.1519797265606583	2
265	18-20	F	0.3008928571428573	da 1 a 3 ore al giorno	Più di un profilo	< 200	1-2 volte	Mai	1-2 volte	1-2 volte	1-2 volte	Mai	-0.6135093631162046	-1.4722140202067127	1.0526991794727234	-1.3966875318578595	-0.7434702068147584	-0.35765288945112994	2
80	18-20	M	-0.6991071428571427	da 1 a 3 ore al giorno	Un solo profilo	< 200	1-2 volte	Mai	1-2 volte	1-2 volte	Mai	Mai	-0.2074907185480852	-0.9299977418010835	1.0526991794727234	-0.29970994722896577	-0.2716930784110589	-0.35765288945112994	1
116	18-20	M	-0.6991071428571427	da 1 a 3 ore al giorno	Più di un profilo	< 200	Mai	Mai	Mai	Mai	Mai	Mai	-1.2225373299683837	-0.3877814633954543	-2.451084122189833	-0.29970994722896577	0.6718611783963401	0.6616123425724465	1
83	18-20	F	0.3008928571428573	da 1 a 3 ore al giorno	Un solo profilo	< 200	1-2 volte	Mai	più di 5 volte	1-2 volte	più di 5 volte	3-5 volte	-0.8165186854002644	-0.9299977418010835	0.4687352958622973	0.24877884508548112	-0.2716930784110589	-0.8672855054629182	2
644	18-20	M	-1.6991071428571427	da 1 a 3 ore al giorno	Un solo profilo	< 200	Mai	Mai	Mai	Mai	Mai	Mai	0.40153724830409393	-1.4722140202067127	-2.451084122189833	0.797267637399928	-2.1588015920258568	1.680877574596023	0
274	18-20	M	1.3008928571428573	da 1 a 3 ore al giorno	Più di un profilo	< 200	1-2 volte	Mai	più di 5 volte	1-2 volte	1-2 volte	Mai	-0.004481396264025504	0.154434815010175	-0.11522858774812876	-0.29970994722896577	0.2000840499926406	0.6616123425724465	3
482	18-20	F	0.3008928571428573	da 1 a 3 ore al giorno	Più di un profilo	< 200	Mai	Mai	Mai	1-2 volte	Mai	Mai	-1.019528007684324	-0.9299977418010835	-0.6991924713585548	0.24877884508548112	-0.7434702068147584	0.1519797265606583	2
271	18-20	M	-0.6991071428571427	da 1 a 3 ore al giorno	Un solo profilo	< 200	1-2 volte	Mai	Mai	Mai	Mai	Mai	-0.2074907185480852	-0.3877814633954543	-0.11522858774812876	0.24877884508548112	-0.2716930784110589	0.1519797265606583	1
268	18-20	M	0.3008928571428573	da 1 a 3 ore al giorno	Un solo profilo	< 200	1-2 volte	Mai	1-2 volte	1-2 volte	Mai	Mai	-0.4105000408321449	-0.9299977418010835	1.0526991794727234	-1.3966875318578595	-1.2152473352184578	1.680877574596023	2
110	18-20	F	-0.6991071428571427	da 1 a 3 ore al giorno	Un solo profilo	< 200	1-2 volte	Mai	Mai	3-5 volte	1-2 volte	Mai	-0.6135093631162046	-0.3877814633954543	-0.6991924713585548	-0.8481987395434126	0.2000840499926406	1.680877574596023	1
38	18-20	M	0.3008928571428573	da 1 a 3 ore al giorno	Più di un profilo	< 200	Mai	Mai	1-2 volte	Mai	Mai	Mai	1.010565215156273	-1.4722140202067127	-0.6991924713585548	-1.3966875318578595	-0.7434702068147584	1.680877574596023	2
377	18-20	F	0.3008928571428573	da 1 a 3 ore al giorno	Più di un profilo	< 200	1-2 volte	Mai	1-2 volte	Mai	Mai	Mai	-0.4105000408321449	-0.9299977418010835	-0.6991924713585548	0.797267637399928	-0.2716930784110589	1.1712449585842348	2
800	18-20	F	-1.6991071428571427	da 1 a 3 ore al giorno	Un solo profilo	200-500	Mai	Mai	Mai	Mai	Mai	Mai	-1.019528007684324	-0.3877814633954543	-1.867120238579407	0.24877884508548112	-0.7434702068147584	-0.35765288945112994	0
118	18-20	M	-1.6991071428571427	da 1 a 3 ore al giorno	Più di un profilo	200-500	Mai	Mai	Mai	Mai	Mai	Mai	-0.4105000408321449	-0.3877814633954543	-0.11522858774812876	0.24877884508548112	-0.2716930784110589	0.1519797265606583	0
794	18-20	F	-0.6991071428571427	da 1 a 3 ore al giorno	Più di un profilo	200-500	Mai	Mai	Mai	1-2 volte	1-2 volte	Mai	-1.019528007684324	0.154434815010175	-0.6991924713585548	-0.29970994722896577	-1.2152473352184578	0.6616123425724465	1
14	18-20	F	-0.6991071428571427	da 1 a 3 ore al giorno	Un solo profilo	200-500	Mai	Mai	Mai	Mai	Mai	Mai	-0.8165186854002644	-1.4722140202067127	0.4687352958622973	-0.29970994722896577	0.6718611783963401	0.6616123425724465	1
761	18-20	F	-1.6991071428571427	da 1 a 3 ore al giorno	Più di un profilo	200-500	Mai	Mai	Mai	Mai	Mai	Mai	-1.019528007684324	0.154434815010175	-2.451084122189833	0.797267637399928	0.2000840499926406	-0.35765288945112994	0
112	18-20	F	-1.6991071428571427	da 1 a 3 ore al giorno	Un solo profilo	200-500	Mai	Mai	Mai	Mai	Mai	Mai	-1.2225373299683837	0.154434815010175	-1.2831563549689808	0.24877884508548112	-0.2716930784110589	-0.8672855054629182	0
788	18-20	F	0.3008928571428573	da 1 a 3 ore al giorno	Un solo profilo	200-500	Mai	Mai	Mai	Mai	1-2 volte	Mai	-0.6135093631162046	-0.3877814633954543	-0.11522858774812876	-0.29970994722896577	0.6718611783963401	0.1519797265606583	2
242	18-20	F	0.3008928571428573	da 1 a 3 ore al giorno	Un solo profilo	200-500	Mai	Mai	Mai	Mai	Mai	Mai	-1.019528007684324	-0.9299977418010835	0.4687352958622973	0.797267637399928	1.1436383068000395	0.1519797265606583	2
188	18-20	M	-0.6991071428571427	da 1 a 3 ore al giorno	Un solo profilo	200-500	Mai	Mai	Mai	Mai	Mai	Mai	2.0256118265765717	-0.3877814633954543	-0.11522858774812876	0.797267637399928	-0.7434702068147584	-0.35765288945112994	1
816	18-20	F	-0.6991071428571427	da 1 a 3 ore al giorno	Un solo profilo	200-500	Mai	Mai	Mai	Mai	Mai	Mai	-1.019528007684324	-1.4722140202067127	0.4687352958622973	-0.29970994722896577	0.2000840499926406	-1.3769181214747064	1
762	18-20	M	-0.6991071428571427	da 1 a 3 ore al giorno	Un solo profilo	200-500	Mai	Mai	Mai	Mai	Mai	Mai	-0.4105000408321449	-0.3877814633954543	-1.2831563549689808	0.24877884508548112	-0.7434702068147584	-0.35765288945112994	1
246	18-20	F	-0.6991071428571427	da 1 a 3 ore al giorno	Un solo profilo	200-500	Mai	Mai	Mai	Mai	Mai	Mai	-0.8165186854002644	-1.4722140202067127	0.4687352958622973	0.24877884508548112	-1.2152473352184578	-0.35765288945112994	1
797	18-20	F	0.3008928571428573	da 1 a 3 ore al giorno	Un solo profilo	200-500	Mai	Mai	Mai	1-2 volte	Mai	Mai	-0.6135093631162046	-0.3877814633954543	1.6366630630831493	-0.8481987395434126	-0.2716930784110589	-0.35765288945112994	2
259	18-20	F	-0.6991071428571427	da 1 a 3 ore al giorno	Un solo profilo	200-500	Mai	Mai	Mai	1-2 volte	Mai	Mai	-1.019528007684324	-0.3877814633954543	-1.2831563549689808	0.24877884508548112	0.6718611783963401	-0.35765288945112994	1
806	18-20	F	0.3008928571428573	da 1 a 3 ore al giorno	Un solo profilo	200-500	Mai	Mai	Mai	Mai	Mai	Mai	-1.2225373299683837	0.6966510934158042	1.6366630630831493	1.8942452220288217	0.2000840499926406	-1.3769181214747064	2
791	18-20	F	-0.6991071428571427	da 1 a 3 ore al giorno	Un solo profilo	200-500	Mai	Mai	Mai	Mai	Mai	Mai	-1.2225373299683837	-0.3877814633954543	-0.6991924713585548	-1.3966875318578595	0.6718611783963401	0.6616123425724465	1
92	18-20	F	-1.6991071428571427	da 1 a 3 ore al giorno	Un solo profilo	200-500	Mai	Mai	Mai	Mai	Mai	Mai	-1.2225373299683837	-0.3877814633954543	-0.11522858774812876	0.24877884508548112	-0.7434702068147584	1.1712449585842348	0
86	18-20	M	-1.6991071428571427	da 1 a 3 ore al giorno	Un solo profilo	200-500	Mai	Mai	Mai	Mai	Mai	Mai	-0.6135093631162046	-0.3877814633954543	-0.6991924713585548	0.24877884508548112	-0.7434702068147584	1.1712449585842348	0
489	18-20	F	-1.6991071428571427	da 1 a 3 ore al giorno	Un solo profilo	200-500	Mai	Mai	Mai	Mai	Mai	Mai	-1.2225373299683837	0.6966510934158042	1.0526991794727234	0.24877884508548112	-1.2152473352184578	-0.8672855054629182	0
137	18-20	F	-0.6991071428571427	da 1 a 3 ore al giorno	Più di un profilo	200-500	1-2 volte	Mai	3-5 volte	Mai	1-2 volte	Mai	1.822602504292512	0.154434815010175	-0.11522858774812876	-0.29970994722896577	-0.2716930784110589	-1.3769181214747064	1
1120	18-20	F	-1.6991071428571427	da 1 a 3 ore al giorno	Un solo profilo	200-500	1-2 volte	Mai	Mai	Mai	Mai	3-5 volte	-0.6135093631162046	-2.014430298612342	-0.11522858774812876	0.24877884508548112	-0.2716930784110589	-0.35765288945112994	0
213	18-20	F	0.3008928571428573	da 1 a 3 ore al giorno	Un solo profilo	200-500	Mai	Mai	Mai	Mai	Mai	Mai	-0.2074907185480852	-1.4722140202067127	0.4687352958622973	-0.29970994722896577	1.615415435203739	-1.3769181214747064	2
793	18-20	F	0.3008928571428573	da 1 a 3 ore al giorno	Un solo profilo	200-500	Mai	Mai	Mai	Mai	Mai	Mai	-1.2225373299683837	0.154434815010175	-0.11522858774812876	0.24877884508548112	0.2000840499926406	-1.3769181214747064	2
149	18-20	F	2.3008928571428573	da 1 a 3 ore al giorno	Un solo profilo	200-500	Mai	Mai	Mai	Mai	Mai	Mai	-0.4105000408321449	1.7810836502270628	1.0526991794727234	1.8942452220288217	-0.2716930784110589	0.1519797265606583	4
23	18-20	F	-0.6991071428571427	da 1 a 3 ore al giorno	Un solo profilo	200-500	Mai	Mai	Mai	Mai	Mai	Mai	-0.4105000408321449	-0.9299977418010835	0.4687352958622973	0.797267637399928	0.6718611783963401	0.6616123425724465	1
1117	18-20	F	0.3008928571428573	da 1 a 3 ore al giorno	Un solo profilo	200-500	Mai	Mai	Mai	Mai	Mai	Mai	-0.8165186854002644	0.6966510934158042	0.4687352958622973	1.345756429714375	-0.2716930784110589	0.6616123425724465	2
138	18-20	M	0.3008928571428573	da 1 a 3 ore al giorno	Un solo profilo	200-500	più di 5 volte	Mai	Mai	Mai	Mai	Mai	1.822602504292512	-0.3877814633954543	-0.11522858774812876	0.24877884508548112	-1.6870244636221574	-0.8672855054629182	2
53	18-20	M	0.3008928571428573	da 1 a 3 ore al giorno	Un solo profilo	200-500	Mai	Mai	1-2 volte	Mai	Mai	Mai	-1.2225373299683837	-0.3877814633954543	0.4687352958622973	0.797267637399928	-1.6870244636221574	1.1712449585842348	2
207	18-20	F	-1.6991071428571427	da 1 a 3 ore al giorno	Un solo profilo	200-500	Mai	Mai	1-2 volte	Mai	1-2 volte	Mai	0.19852792602003422	-0.9299977418010835	0.4687352958622973	-0.8481987395434126	-0.7434702068147584	1.1712449585842348	0
785	18-20	F	0.3008928571428573	da 1 a 3 ore al giorno	Un solo profilo	200-500	Mai	Mai	Mai	1-2 volte	Mai	Mai	-0.8165186854002644	-0.3877814633954543	0.4687352958622973	-0.29970994722896577	-1.2152473352184578	-1.8865507374864947	2
24	18-20	F	-1.6991071428571427	da 1 a 3 ore al giorno	Un solo profilo	200-500	1-2 volte	Mai	Mai	Mai	Mai	Mai	-1.019528007684324	-2.014430298612342	-0.11522858774812876	0.797267637399928	0.6718611783963401	1.1712449585842348	0
801	18-20	F	1.3008928571428573	da 1 a 3 ore al giorno	Un solo profilo	200-500	Mai	Mai	Mai	Mai	Mai	Mai	-1.2225373299683837	0.154434815010175	-0.11522858774812876	-0.29970994722896577	1.615415435203739	0.1519797265606583	3
653	18-20	M	-0.6991071428571427	da 1 a 3 ore al giorno	Un solo profilo	200-500	1-2 volte	Mai	1-2 volte	Mai	1-2 volte	1-2 volte	-0.8165186854002644	0.154434815010175	1.0526991794727234	0.797267637399928	-0.2716930784110589	0.6616123425724465	1
769	18-20	M	-0.6991071428571427	da 1 a 3 ore al giorno	Un solo profilo	200-500	Mai	Mai	Mai	Mai	1-2 volte	Mai	-0.6811791372108967	0.154434815010175	-0.11522858774812876	1.8942452220288217	0.2000840499926406	0.6616123425724465	1
85	18-20	M	2.3008928571428573	da 1 a 3 ore al giorno	Un solo profilo	200-500	Mai	Mai	Mai	Mai	Mai	1-2 volte	-1.2225373299683837	0.154434815010175	0.4687352958622973	0.797267637399928	0.2000840499926406	1.680877574596023	4
684	18-20	F	1.3008928571428573	da 1 a 3 ore al giorno	Un solo profilo	200-500	1-2 volte	Mai	1-2 volte	Mai	1-2 volte	Mai	2.0256118265765717	-0.3877814633954543	-0.6991924713585548	-0.29970994722896577	0.2000840499926406	-0.8672855054629182	3
1115	18-20	F	-1.6991071428571427	da 1 a 3 ore al giorno	Un solo profilo	200-500	Mai	Mai	Mai	Mai	1-2 volte	Mai	2.431630471144691	-2.014430298612342	-0.11522858774812876	-0.29970994722896577	1.615415435203739	-0.35765288945112994	0
374	18-20	F	1.3008928571428573	da 1 a 3 ore al giorno	Un solo profilo	200-500	Mai	Mai	Mai	1-2 volte	1-2 volte	Mai	-0.6135093631162046	0.6966510934158042	-1.2831563549689808	1.345756429714375	-0.2716930784110589	0.6616123425724465	3
272	18-20	F	-0.6991071428571427	da 1 a 3 ore al giorno	Un solo profilo	200-500	Mai	Mai	1-2 volte	Mai	1-2 volte	Mai	-0.8165186854002644	-2.014430298612342	1.6366630630831493	-0.8481987395434126	0.6718611783963401	0.6616123425724465	1
17	18-20	F	-1.6991071428571427	da 1 a 3 ore al giorno	Un solo profilo	200-500	1-2 volte	Mai	Mai	Mai	Mai	Mai	-1.2225373299683837	-0.9299977418010835	1.0526991794727234	0.797267637399928	0.2000840499926406	0.6616123425724465	0
121	18-20	F	-0.6991071428571427	da 1 a 3 ore al giorno	Più di un profilo	200-500	1-2 volte	Mai	più di 5 volte	1-2 volte	1-2 volte	Mai	-0.4105000408321449	0.154434815010175	-0.6991924713585548	-0.29970994722896577	1.615415435203739	0.1519797265606583	1
234	18-20	F	-0.6991071428571427	da 1 a 3 ore al giorno	Un solo profilo	200-500	Mai	Mai	Mai	Mai	Mai	Mai	0.19852792602003422	-1.4722140202067127	1.6366630630831493	0.797267637399928	-0.2716930784110589	-2.396183353498283	1
130	18-20	M	-0.6991071428571427	da 1 a 3 ore al giorno	Un solo profilo	200-500	Mai	Mai	Mai	Mai	Mai	Mai	-0.004481396264025504	0.6966510934158042	0.4687352958622973	0.24877884508548112	1.1436383068000395	1.680877574596023	1
140	18-20	M	-1.6991071428571427	da 1 a 3 ore al giorno	Un solo profilo	200-500	Mai	Mai	1-2 volte	Mai	Mai	1-2 volte	0.6045465705881536	-0.9299977418010835	0.4687352958622973	0.797267637399928	-0.2716930784110589	-0.35765288945112994	0
97	18-20	F	-0.6991071428571427	da 1 a 3 ore al giorno	Un solo profilo	200-500	1-2 volte	Mai	Mai	Mai	Mai	Mai	-0.2074907185480852	-0.3877814633954543	-0.11522858774812876	0.797267637399928	1.1436383068000395	0.6616123425724465	1
5	18-20	F	-0.6991071428571427	da 1 a 3 ore al giorno	Un solo profilo	200-500	1-2 volte	Mai	1-2 volte	Mai	Mai	Mai	-0.4105000408321449	-0.3877814633954543	-0.6991924713585548	-0.29970994722896577	0.6718611783963401	0.6616123425724465	1
818	18-20	M	1.3008928571428573	da 1 a 3 ore al giorno	Un solo profilo	200-500	Mai	Mai	Mai	1-2 volte	Mai	Mai	1.2135745374403328	0.154434815010175	-0.11522858774812876	1.345756429714375	1.615415435203739	1.1712449585842348	3
46	18-20	F	-1.6991071428571427	da 1 a 3 ore al giorno	Un solo profilo	200-500	Mai	Mai	Mai	Mai	Mai	più di 5 volte	-1.2225373299683837	-1.4722140202067127	-1.867120238579407	-0.8481987395434126	1.615415435203739	-0.8672855054629182	0
267	18-20	F	-0.6991071428571427	da 1 a 3 ore al giorno	Un solo profilo	200-500	Mai	Mai	3-5 volte	Mai	3-5 volte	3-5 volte	-0.4105000408321449	-0.9299977418010835	-0.11522858774812876	0.24877884508548112	0.2000840499926406	1.1712449585842348	1
634	18-20	F	1.3008928571428573	da 1 a 3 ore al giorno	Un solo profilo	200-500	Mai	Mai	1-2 volte	Mai	1-2 volte	3-5 volte	0.40153724830409393	0.6966510934158042	-0.6991924713585548	-0.29970994722896577	0.2000840499926406	-0.35765288945112994	3
49	18-20	F	0.3008928571428573	da 1 a 3 ore al giorno	Un solo profilo	200-500	Mai	Mai	Mai	Mai	Mai	1-2 volte	-0.004481396264025504	-0.3877814633954543	1.0526991794727234	-0.29970994722896577	1.1436383068000395	-0.35765288945112994	2
257	18-20	M	1.3008928571428573	da 1 a 3 ore al giorno	Un solo profilo	200-500	Mai	Mai	più di 5 volte	Mai	Mai	Mai	-0.004481396264025504	1.2388673718214336	0.4687352958622973	0.24877884508548112	0.2000840499926406	-0.35765288945112994	3
375	18-20	M	1.3008928571428573	da 1 a 3 ore al giorno	Un solo profilo	200-500	più di 5 volte	Mai	Mai	Mai	più di 5 volte	Mai	-0.6135093631162046	0.154434815010175	0.4687352958622973	0.24877884508548112	-1.2152473352184578	1.1712449585842348	3
640	18-20	M	1.3008928571428573	da 1 a 3 ore al giorno	Un solo profilo	200-500	Mai	Mai	Mai	Mai	Mai	Mai	-0.6135093631162046	-0.9299977418010835	-1.2831563549689808	0.797267637399928	0.6718611783963401	0.6616123425724465	3
258	18-20	M	1.3008928571428573	da 1 a 3 ore al giorno	Un solo profilo	200-500	Mai	Mai	più di 5 volte	Mai	3-5 volte	Mai	-0.6135093631162046	-0.3877814633954543	1.0526991794727234	0.24877884508548112	0.2000840499926406	-1.3769181214747064	3
113	18-20	F	-1.6991071428571427	da 1 a 3 ore al giorno	Un solo profilo	200-500	Mai	Mai	Mai	Mai	Mai	Mai	-1.2225373299683837	0.6966510934158042	-1.867120238579407	-0.8481987395434126	0.2000840499926406	-0.35765288945112994	0
11	18-20	F	0.3008928571428573	da 1 a 3 ore al giorno	Un solo profilo	200-500	Mai	Mai	1-2 volte	Mai	Mai	Mai	-1.2225373299683837	-0.9299977418010835	-0.6991924713585548	-1.9451763241723063	1.615415435203739	0.1519797265606583	2
3	18-20	M	-1.6991071428571427	da 1 a 3 ore al giorno	Un solo profilo	200-500	1-2 volte	Mai	più di 5 volte	Mai	Mai	1-2 volte	0.8075558928722133	-0.3877814633954543	-0.11522858774812876	0.24877884508548112	-0.7434702068147584	0.1519797265606583	0
229	18-20	F	0.3008928571428573	da 1 a 3 ore al giorno	Un solo profilo	200-500	Mai	Mai	1-2 volte	Mai	1-2 volte	Mai	-0.8165186854002644	-1.4722140202067127	-0.11522858774812876	0.797267637399928	1.615415435203739	1.1712449585842348	2
379	18-20	M	0.3008928571428573	da 1 a 3 ore al giorno	Più di un profilo	200-500	più di 5 volte	Mai	più di 5 volte	1-2 volte	Mai	1-2 volte	0.6045465705881536	0.6966510934158042	-0.6991924713585548	-0.29970994722896577	0.2000840499926406	1.680877574596023	2
90	18-20	M	-0.6991071428571427	da 1 a 3 ore al giorno	Più di un profilo	200-500	1-2 volte	Mai	1-2 volte	1-2 volte	Mai	Mai	1.4165838597243925	0.154434815010175	-0.6991924713585548	0.797267637399928	-1.2152473352184578	1.680877574596023	1
212	18-20	F	-1.6991071428571427	da 1 a 3 ore al giorno	Un solo profilo	200-500	Mai	Mai	1-2 volte	Mai	Mai	Mai	-0.4105000408321449	-0.9299977418010835	1.0526991794727234	0.797267637399928	-1.2152473352184578	1.1712449585842348	0
255	18-20	M	-1.6991071428571427	da 1 a 3 ore al giorno	Un solo profilo	200-500	1-2 volte	Mai	1-2 volte	Mai	1-2 volte	Mai	-0.4105000408321449	-0.3877814633954543	-0.11522858774812876	0.24877884508548112	0.2000840499926406	1.1712449585842348	0
370	18-20	F	-0.6991071428571427	da 1 a 3 ore al giorno	Più di un profilo	200-500	Mai	Mai	1-2 volte	1-2 volte	Mai	Mai	-0.6135093631162046	-0.3877814633954543	-0.6991924713585548	0.797267637399928	-0.2716930784110589	0.1519797265606583	1
256	18-20	F	1.3008928571428573	da 1 a 3 ore al giorno	Un solo profilo	200-500	Mai	Mai	più di 5 volte	Mai	più di 5 volte	Mai	-0.6135093631162046	-0.3877814633954543	-0.6991924713585548	-0.29970994722896577	-0.2716930784110589	1.1712449585842348	3
7	18-20	F	-0.6991071428571427	da 1 a 3 ore al giorno	Un solo profilo	200-500	1-2 volte	Mai	più di 5 volte	1-2 volte	Mai	Mai	-0.6135093631162046	-2.014430298612342	-0.6991924713585548	-0.8481987395434126	0.2000840499926406	1.680877574596023	1
490	18-20	F	0.3008928571428573	da 1 a 3 ore al giorno	Più di un profilo	200-500	1-2 volte	Mai	1-2 volte	1-2 volte	1-2 volte	1-2 volte	-0.2074907185480852	-0.3877814633954543	-0.11522858774812876	-1.9451763241723063	-0.7434702068147584	1.680877574596023	2
233	18-20	F	-0.6991071428571427	da 1 a 3 ore al giorno	Un solo profilo	200-500	1-2 volte	Mai	1-2 volte	Mai	3-5 volte	3-5 volte	-1.2225373299683837	-0.9299977418010835	-0.6991924713585548	-0.29970994722896577	-0.7434702068147584	0.6616123425724465	1
79	18-20	F	-0.6991071428571427	da 1 a 3 ore al giorno	Un solo profilo	200-500	1-2 volte	Mai	Mai	Mai	1-2 volte	Mai	-0.8165186854002644	0.6966510934158042	-0.6991924713585548	1.345756429714375	1.1436383068000395	1.680877574596023	1
483	18-20	F	-0.6991071428571427	da 1 a 3 ore al giorno	Un solo profilo	200-500	1-2 volte	Mai	più di 5 volte	Mai	Mai	Mai	-0.2074907185480852	1.7810836502270628	-1.2831563549689808	0.797267637399928	0.6718611783963401	0.6616123425724465	1
215	18-20	F	0.3008928571428573	da 1 a 3 ore al giorno	Un solo profilo	200-500	1-2 volte	Mai	più di 5 volte	più di 5 volte	1-2 volte	Mai	-0.8165186854002644	-0.9299977418010835	-0.6991924713585548	0.797267637399928	-0.7434702068147584	1.1712449585842348	2
13	18-20	M	1.3008928571428573	da 1 a 3 ore al giorno	Un solo profilo	200-500	Mai	Mai	Mai	Mai	più di 5 volte	Mai	-0.8165186854002644	-0.9299977418010835	0.4687352958622973	1.345756429714375	-1.2152473352184578	1.1712449585842348	3
373	18-20	M	-0.6991071428571427	da 1 a 3 ore al giorno	Un solo profilo	200-500	3-5 volte	Mai	più di 5 volte	Mai	1-2 volte	3-5 volte	0.40153724830409393	1.7810836502270628	-0.6991924713585548	1.345756429714375	0.2000840499926406	-2.396183353498283	1
1107	18-20	F	0.3008928571428573	da 1 a 3 ore al giorno	Più di un profilo	200-500	1-2 volte	Mai	Mai	Mai	3-5 volte	Mai	2.0256118265765717	-0.3877814633954543	-0.6991924713585548	0.797267637399928	0.2000840499926406	0.1519797265606583	2
263	18-20	M	1.3008928571428573	da 1 a 3 ore al giorno	Un solo profilo	200-500	Mai	Mai	1-2 volte	Mai	1-2 volte	Mai	1.010565215156273	-0.3877814633954543	-0.11522858774812876	-0.8481987395434126	1.1436383068000395	-0.35765288945112994	3
363	18-20	M	2.3008928571428573	da 1 a 3 ore al giorno	Più di un profilo	200-500	più di 5 volte	Mai	3-5 volte	1-2 volte	1-2 volte	Mai	0.40153724830409393	-0.3877814633954543	-0.6991924713585548	-1.3966875318578595	-0.2716930784110589	0.6616123425724465	4
210	18-20	F	2.3008928571428573	da 1 a 3 ore al giorno	Un solo profilo	200-500	più di 5 volte	Mai	più di 5 volte	1-2 volte	Mai	Mai	1.2135745374403328	-0.3877814633954543	-1.867120238579407	0.24877884508548112	1.615415435203739	1.680877574596023	4
225	18-20	F	1.3008928571428573	da 1 a 3 ore al giorno	Più di un profilo	200-500	più di 5 volte	Mai	Mai	Mai	1-2 volte	più di 5 volte	0.19852792602003422	-0.3877814633954543	-1.2831563549689808	0.24877884508548112	1.1436383068000395	1.680877574596023	3
12	18-20	M	-0.6991071428571427	da 1 a 3 ore al giorno	Un solo profilo	200-500	Mai	Mai	Mai	Mai	Mai	Mai	-0.6135093631162046	1.7810836502270628	2.2206269466935757	0.24877884508548112	0.2000840499926406	1.680877574596023	1
6	18-20	M	-0.6991071428571427	da 1 a 3 ore al giorno	Un solo profilo	200-500	1-2 volte	Mai	più di 5 volte	Mai	Mai	Mai	-0.4105000408321449	1.2388673718214336	-0.11522858774812876	0.797267637399928	-1.2152473352184578	1.680877574596023	1
16	18-20	F	0.3008928571428573	da 1 a 3 ore al giorno	Più di un profilo	200-500	1-2 volte	Mai	3-5 volte	1-2 volte	1-2 volte	Mai	-0.6135093631162046	0.154434815010175	0.4687352958622973	-0.29970994722896577	-0.2716930784110589	-0.35765288945112994	2
216	18-20	F	1.3008928571428573	da 1 a 3 ore al giorno	Un solo profilo	200-500	più di 5 volte	Mai	Mai	Mai	più di 5 volte	più di 5 volte	-0.8165186854002644	-2.014430298612342	-0.6991924713585548	0.797267637399928	0.6718611783963401	-0.8672855054629182	3
382	18-20	F	0.3008928571428573	da 1 a 3 ore al giorno	Un solo profilo	200-500	1-2 volte	Mai	più di 5 volte	più di 5 volte	più di 5 volte	più di 5 volte	0.6045465705881536	0.6966510934158042	-0.11522858774812876	0.797267637399928	0.6718611783963401	-1.3769181214747064	2
639	18-20	M	0.3008928571428573	da 1 a 3 ore al giorno	Un solo profilo	200-500	Mai	Mai	più di 5 volte	Mai	Mai	Mai	-0.6135093631162046	-0.3877814633954543	-1.2831563549689808	1.345756429714375	0.2000840499926406	1.680877574596023	2
9	18-20	F	0.3008928571428573	da 1 a 3 ore al giorno	Un solo profilo	200-500	Mai	Mai	1-2 volte	Mai	più di 5 volte	Mai	-0.2074907185480852	-0.3877814633954543	-1.2831563549689808	-1.3966875318578595	1.1436383068000395	0.6616123425724465	2
654	18-20	F	1.3008928571428573	da 1 a 3 ore al giorno	Un solo profilo	> 500	Mai	Mai	Mai	Mai	Mai	Mai	-0.6135093631162046	0.154434815010175	0.4687352958622973	0.24877884508548112	0.6718611783963401	1.1712449585842348	3
123	18-20	M	-0.6991071428571427	da 1 a 3 ore al giorno	Un solo profilo	> 500	1-2 volte	Mai	1-2 volte	Mai	Mai	Mai	1.822602504292512	-0.3877814633954543	-0.6991924713585548	-0.29970994722896577	-0.2716930784110589	-0.35765288945112994	1
204	18-20	F	-0.6991071428571427	da 1 a 3 ore al giorno	Più di un profilo	> 500	1-2 volte	Mai	Mai	Mai	Mai	1-2 volte	-0.4105000408321449	0.154434815010175	0.4687352958622973	-0.29970994722896577	0.2000840499926406	0.1519797265606583	1
220	18-20	M	-0.6991071428571427	da 1 a 3 ore al giorno	Un solo profilo	> 500	1-2 volte	Mai	Mai	Mai	1-2 volte	1-2 volte	0.40153724830409393	0.6966510934158042	1.0526991794727234	-1.3966875318578595	-2.1588015920258568	0.6616123425724465	1
77	18-20	M	-1.6991071428571427	da 1 a 3 ore al giorno	Un solo profilo	> 500	1-2 volte	Mai	Mai	Mai	Mai	Mai	-1.019528007684324	-0.9299977418010835	0.4687352958622973	1.345756429714375	0.2000840499926406	1.1712449585842348	0
372	18-20	M	1.3008928571428573	da 1 a 3 ore al giorno	Un solo profilo	> 500	3-5 volte	Mai	3-5 volte	1-2 volte	3-5 volte	1-2 volte	-0.6135093631162046	0.6966510934158042	-2.451084122189833	0.24877884508548112	-0.7434702068147584	-2.396183353498283	3
135	18-20	M	1.3008928571428573	da 1 a 3 ore al giorno	Più di un profilo	> 500	più di 5 volte	Mai	Mai	Mai	Mai	Mai	-0.4105000408321449	1.2388673718214336	0.4687352958622973	-0.8481987395434126	0.2000840499926406	-0.35765288945112994	3
378	18-20	F	0.3008928571428573	da 1 a 3 ore al giorno	Un solo profilo	> 500	Mai	Mai	1-2 volte	Mai	1-2 volte	Mai	-0.4105000408321449	0.154434815010175	0.4687352958622973	0.797267637399928	-0.7434702068147584	1.680877574596023	2
261	18-20	M	0.3008928571428573	da 1 a 3 ore al giorno	Un solo profilo	200-500	3-5 volte	1-2 volte	1-2 volte	Mai	Mai	Mai	0.40153724830409393	0.154434815010175	-1.2831563549689808	-0.29970994722896577	-1.2152473352184578	-0.8672855054629182	2
19	18-20	F	0.3008928571428573	da 1 a 3 ore al giorno	Un solo profilo	200-500	1-2 volte	1-2 volte	1-2 volte	Mai	Mai	Mai	0.8075558928722133	-0.3877814633954543	-0.11522858774812876	0.797267637399928	0.6718611783963401	1.680877574596023	2
122	18-20	M	-0.6991071428571427	da 1 a 3 ore al giorno	Un solo profilo	200-500	1-2 volte	1-2 volte	1-2 volte	3-5 volte	3-5 volte	1-2 volte	1.2135745374403328	-0.3877814633954543	-0.11522858774812876	-0.29970994722896577	-0.2716930784110589	-0.35765288945112994	1
757	18-20	M	0.3008928571428573	da 1 a 3 ore al giorno	Un solo profilo	> 500	3-5 volte	1-2 volte	1-2 volte	1-2 volte	1-2 volte	1-2 volte	1.4165838597243925	1.2388673718214336	0.4687352958622973	0.797267637399928	-0.2716930784110589	0.1519797265606583	2
106	18-20	M	1.3008928571428573	da 1 a 3 ore al giorno	Un solo profilo	200-500	3-5 volte	più di 5 volte	più di 5 volte	3-5 volte	1-2 volte	Mai	5.273760983121527	1.7810836502270628	-0.11522858774812876	1.8942452220288217	-0.2716930784110589	1.680877574596023	3
739	14-15	F	0.3008928571428573	più di 3 ore al giorno	Un solo profilo	< 200	Mai	Mai	Mai	Mai	Mai	Mai	-0.29449471381268444	-0.3877814633954543	0.4687352958622973	0.797267637399928	-0.7434702068147584	0.1519797265606583	2
1040	14-15	F	0.3008928571428573	più di 3 ore al giorno	Più di un profilo	< 200	Mai	Mai	Mai	Mai	Mai	Mai	1.010565215156273	-0.3877814633954543	-0.11522858774812876	1.8942452220288217	1.615415435203739	0.6616123425724465	2
35	14-15	F	0.3008928571428573	più di 3 ore al giorno	Un solo profilo	< 200	Mai	Mai	Mai	Mai	Mai	Mai	-0.4105000408321449	0.154434815010175	-0.6991924713585548	1.8942452220288217	-0.7434702068147584	0.1519797265606583	2
1072	14-15	F	0.3008928571428573	più di 3 ore al giorno	Un solo profilo	< 200	Mai	Mai	Mai	Mai	Mai	Mai	-0.8165186854002644	1.2388673718214336	2.2206269466935757	1.345756429714375	-2.1588015920258568	-2.396183353498283	2
45	14-15	M	0.3008928571428573	più di 3 ore al giorno	Un solo profilo	< 200	Mai	Mai	Mai	Mai	Mai	Mai	-1.019528007684324	0.154434815010175	0.4687352958622973	1.345756429714375	1.1436383068000395	0.1519797265606583	2
102	14-15	M	2.3008928571428573	più di 3 ore al giorno	Un solo profilo	< 200	Mai	Mai	Mai	Mai	Mai	Mai	3.649686404849049	1.7810836502270628	2.2206269466935757	-1.9451763241723063	-2.1588015920258568	0.1519797265606583	4
1212	14-15	F	-1.6991071428571427	più di 3 ore al giorno	Un solo profilo	< 200	Mai	Mai	Mai	Mai	Mai	Mai	-1.2225373299683837	1.7810836502270628	-1.2831563549689808	0.24877884508548112	-0.7434702068147584	-1.3769181214747064	0
1157	14-15	F	2.3008928571428573	più di 3 ore al giorno	Un solo profilo	< 200	Mai	Mai	Mai	Mai	Mai	Mai	-0.4105000408321449	-2.5566465770179714	-2.451084122189833	-1.3966875318578595	-0.7434702068147584	-0.35765288945112994	4
399	14-15	F	0.3008928571428573	più di 3 ore al giorno	Più di un profilo	< 200	Mai	Mai	1-2 volte	1-2 volte	1-2 volte	Mai	-0.2074907185480852	0.154434815010175	1.0526991794727234	-0.29970994722896577	-1.2152473352184578	0.1519797265606583	2
563	14-15	F	-0.6991071428571427	più di 3 ore al giorno	Un solo profilo	< 200	Mai	Mai	Mai	Mai	1-2 volte	Mai	0.40153724830409393	0.6966510934158042	1.6366630630831493	-1.3966875318578595	0.6718611783963401	0.1519797265606583	1
32	14-15	F	0.3008928571428573	più di 3 ore al giorno	Un solo profilo	< 200	Mai	Mai	1-2 volte	Mai	Mai	Mai	-0.2074907185480852	-0.3877814633954543	0.4687352958622973	0.797267637399928	-1.2152473352184578	0.6616123425724465	2
1025	14-15	F	-0.6991071428571427	più di 3 ore al giorno	Più di un profilo	< 200	Mai	Mai	Mai	Mai	Mai	Mai	-1.019528007684324	-2.014430298612342	-0.6991924713585548	0.24877884508548112	1.1436383068000395	1.680877574596023	1
965	14-15	M	1.3008928571428573	più di 3 ore al giorno	Un solo profilo	< 200	Mai	Mai	Mai	Mai	3-5 volte	Mai	-1.2225373299683837	0.6966510934158042	1.0526991794727234	-1.3966875318578595	-0.2716930784110589	1.1712449585842348	3
64	14-15	M	-0.6991071428571427	più di 3 ore al giorno	Più di un profilo	< 200	1-2 volte	Mai	1-2 volte	Mai	1-2 volte	1-2 volte	1.6195931820084521	0.6966510934158042	-0.11522858774812876	-0.8481987395434126	-0.7434702068147584	0.1519797265606583	1
710	14-15	F	1.3008928571428573	più di 3 ore al giorno	Un solo profilo	< 200	Mai	Mai	Mai	1-2 volte	Mai	Mai	1.6195931820084521	-0.3877814633954543	1.0526991794727234	0.797267637399928	0.6718611783963401	1.680877574596023	3
918	14-15	F	2.3008928571428573	più di 3 ore al giorno	Più di un profilo	< 200	Mai	Mai	1-2 volte	Mai	1-2 volte	3-5 volte	2.8376491157128103	0.154434815010175	-0.6991924713585548	0.24877884508548112	0.2000840499926406	-0.35765288945112994	4
1177	14-15	F	-0.6991071428571427	più di 3 ore al giorno	Un solo profilo	< 200	1-2 volte	Mai	più di 5 volte	Mai	Mai	1-2 volte	-0.004481396264025504	-0.9299977418010835	-0.11522858774812876	-0.8481987395434126	0.2000840499926406	0.6616123425724465	1
752	14-15	M	1.3008928571428573	più di 3 ore al giorno	Più di un profilo	< 200	1-2 volte	Mai	1-2 volte	1-2 volte	1-2 volte	Mai	-0.06248405977376386	-0.9299977418010835	1.6366630630831493	-0.29970994722896577	-0.7434702068147584	0.1519797265606583	3
420	14-15	F	2.3008928571428573	più di 3 ore al giorno	Un solo profilo	< 200	più di 5 volte	Mai	1-2 volte	Mai	Mai	Mai	1.010565215156273	-2.5566465770179714	0.4687352958622973	-1.9451763241723063	0.2000840499926406	-1.3769181214747064	4
87	14-15	M	1.3008928571428573	più di 3 ore al giorno	Un solo profilo	< 200	1-2 volte	Mai	3-5 volte	Mai	3-5 volte	1-2 volte	1.822602504292512	1.7810836502270628	1.0526991794727234	-1.9451763241723063	-0.2716930784110589	-0.35765288945112994	3
63	14-15	M	0.3008928571428573	più di 3 ore al giorno	Un solo profilo	< 200	1-2 volte	Mai	Mai	Mai	1-2 volte	3-5 volte	-0.4105000408321449	-0.3877814633954543	0.4687352958622973	1.345756429714375	-1.2152473352184578	1.680877574596023	2
718	14-15	M	-0.6991071428571427	più di 3 ore al giorno	Un solo profilo	200-500	1-2 volte	Mai	più di 5 volte	Mai	3-5 volte	Mai	1.4165838597243925	-0.3877814633954543	1.0526991794727234	0.24877884508548112	-0.7434702068147584	0.1519797265606583	1
160	14-15	M	-0.6991071428571427	più di 3 ore al giorno	Un solo profilo	200-500	Mai	Mai	Mai	Mai	Mai	Mai	1.010565215156273	0.154434815010175	0.4687352958622973	-1.9451763241723063	1.1436383068000395	0.1519797265606583	1
331	14-15	F	0.3008928571428573	più di 3 ore al giorno	Un solo profilo	200-500	Mai	Mai	Mai	Mai	Mai	Mai	-1.019528007684324	-0.3877814633954543	0.4687352958622973	-1.3966875318578595	-0.2716930784110589	-0.8672855054629182	2
170	14-15	F	0.3008928571428573	più di 3 ore al giorno	Un solo profilo	200-500	Mai	Mai	Mai	Mai	1-2 volte	Mai	0.40153724830409393	-0.3877814633954543	1.6366630630831493	0.797267637399928	-1.6870244636221574	-0.35765288945112994	2
100	14-15	F	1.3008928571428573	più di 3 ore al giorno	Un solo profilo	200-500	1-2 volte	Mai	1-2 volte	Mai	1-2 volte	Mai	0.40153724830409393	0.154434815010175	-0.6991924713585548	0.797267637399928	-0.2716930784110589	0.6616123425724465	3
778	14-15	F	-0.6991071428571427	più di 3 ore al giorno	Più di un profilo	200-500	Mai	Mai	Mai	Mai	Mai	Mai	0.40153724830409393	0.6966510934158042	-0.11522858774812876	-1.3966875318578595	1.1436383068000395	-0.35765288945112994	1
562	14-15	F	-1.6991071428571427	più di 3 ore al giorno	Un solo profilo	200-500	Mai	Mai	Mai	1-2 volte	Mai	Mai	0.19852792602003422	-0.9299977418010835	0.4687352958622973	0.24877884508548112	0.6718611783963401	1.1712449585842348	0
783	14-15	F	-0.6991071428571427	più di 3 ore al giorno	Più di un profilo	200-500	Mai	Mai	Mai	1-2 volte	Mai	Mai	-0.004481396264025504	-0.9299977418010835	0.4687352958622973	-1.3966875318578595	0.6718611783963401	0.1519797265606583	1
1093	14-15	F	0.3008928571428573	più di 3 ore al giorno	Un solo profilo	200-500	Mai	Mai	Mai	Mai	Mai	Mai	-1.2225373299683837	-1.4722140202067127	-0.6991924713585548	-1.3966875318578595	-0.2716930784110589	0.1519797265606583	2
343	14-15	F	-1.6991071428571427	più di 3 ore al giorno	Un solo profilo	200-500	Mai	Mai	Mai	Mai	Mai	1-2 volte	-0.8165186854002644	0.154434815010175	-0.11522858774812876	1.8942452220288217	0.6718611783963401	-0.35765288945112994	0
523	14-15	F	-1.6991071428571427	più di 3 ore al giorno	Un solo profilo	200-500	Mai	Mai	Mai	Mai	Mai	Mai	-0.4105000408321449	0.6966510934158042	1.6366630630831493	1.345756429714375	0.6718611783963401	1.680877574596023	0
57	14-15	M	1.3008928571428573	più di 3 ore al giorno	Un solo profilo	200-500	1-2 volte	Mai	3-5 volte	Mai	3-5 volte	1-2 volte	1.6195931820084521	1.7810836502270628	2.2206269466935757	0.24877884508548112	-1.6870244636221574	1.680877574596023	3
550	14-15	F	-0.6991071428571427	più di 3 ore al giorno	Un solo profilo	200-500	Mai	Mai	Mai	1-2 volte	1-2 volte	1-2 volte	-0.6135093631162046	0.154434815010175	-0.6991924713585548	-0.29970994722896577	0.2000840499926406	-0.35765288945112994	1
881	14-15	M	1.3008928571428573	più di 3 ore al giorno	Un solo profilo	200-500	Mai	Mai	3-5 volte	Mai	Mai	Mai	-0.004481396264025504	-0.9299977418010835	-0.11522858774812876	0.24877884508548112	-0.7434702068147584	1.680877574596023	3
1227	14-15	F	0.3008928571428573	più di 3 ore al giorno	Più di un profilo	200-500	Mai	Mai	più di 5 volte	1-2 volte	Mai	Mai	-0.004481396264025504	1.7810836502270628	-0.11522858774812876	-1.3966875318578595	-1.2152473352184578	1.680877574596023	2
1179	14-15	M	1.3008928571428573	più di 3 ore al giorno	Un solo profilo	200-500	Mai	Mai	3-5 volte	più di 5 volte	1-2 volte	Mai	-0.29449471381268444	1.7810836502270628	1.6366630630831493	-0.8481987395434126	-1.6870244636221574	-0.8672855054629182	3
1081	14-15	F	0.3008928571428573	più di 3 ore al giorno	Più di un profilo	200-500	Mai	Mai	Mai	più di 5 volte	Mai	Mai	-1.019528007684324	1.7810836502270628	-0.11522858774812876	-0.29970994722896577	1.615415435203739	1.1712449585842348	2
1077	14-15	M	-0.6991071428571427	più di 3 ore al giorno	Un solo profilo	200-500	Mai	Mai	Mai	Mai	Mai	Mai	2.0256118265765717	1.7810836502270628	1.0526991794727234	1.345756429714375	-1.2152473352184578	-1.8865507374864947	1
1044	14-15	F	2.3008928571428573	più di 3 ore al giorno	Un solo profilo	200-500	Mai	Mai	Mai	Mai	Mai	Mai	-0.8165186854002644	0.6966510934158042	-0.11522858774812876	-2.493665116486753	0.2000840499926406	0.6616123425724465	4
723	14-15	M	2.3008928571428573	più di 3 ore al giorno	Un solo profilo	200-500	Mai	Mai	Mai	Mai	Mai	Mai	0.6045465705881536	0.154434815010175	0.4687352958622973	0.24877884508548112	-0.7434702068147584	0.6616123425724465	4
624	14-15	F	-0.6991071428571427	più di 3 ore al giorno	Più di un profilo	200-500	Mai	Mai	Mai	Mai	Mai	Mai	-1.019528007684324	-0.3877814633954543	0.4687352958622973	0.24877884508548112	0.2000840499926406	-0.35765288945112994	1
717	14-15	M	-0.6991071428571427	più di 3 ore al giorno	Più di un profilo	200-500	Mai	Mai	Mai	Mai	Mai	Mai	-0.8165186854002644	-0.3877814633954543	0.4687352958622973	0.797267637399928	0.6718611783963401	-1.3769181214747064	1
480	14-15	F	0.3008928571428573	più di 3 ore al giorno	Un solo profilo	200-500	Mai	Mai	più di 5 volte	Mai	Mai	Mai	-1.019528007684324	-0.3877814633954543	-1.2831563549689808	-0.8481987395434126	1.1436383068000395	-1.3769181214747064	2
1134	14-15	F	1.3008928571428573	più di 3 ore al giorno	Un solo profilo	200-500	Mai	Mai	Mai	Mai	Mai	Mai	1.010565215156273	0.6966510934158042	-0.6991924713585548	-0.29970994722896577	0.6718611783963401	-0.8672855054629182	3
1148	14-15	F	0.3008928571428573	più di 3 ore al giorno	Più di un profilo	200-500	1-2 volte	Mai	Mai	1-2 volte	Mai	Mai	-1.019528007684324	-0.3877814633954543	0.4687352958622973	-1.3966875318578595	-0.2716930784110589	0.1519797265606583	2
1084	14-15	F	0.3008928571428573	più di 3 ore al giorno	Un solo profilo	200-500	Mai	Mai	Mai	Mai	1-2 volte	Mai	-1.2225373299683837	-0.3877814633954543	0.4687352958622973	0.797267637399928	0.2000840499926406	0.1519797265606583	2
1083	14-15	F	2.3008928571428573	più di 3 ore al giorno	Più di un profilo	200-500	1-2 volte	Mai	Mai	1-2 volte	Mai	Mai	2.0256118265765717	1.7810836502270628	1.6366630630831493	1.345756429714375	-0.7434702068147584	0.6616123425724465	4
72	14-15	M	-0.6991071428571427	più di 3 ore al giorno	Un solo profilo	200-500	1-2 volte	Mai	1-2 volte	Mai	1-2 volte	Mai	-1.2225373299683837	-2.014430298612342	-1.2831563549689808	1.8942452220288217	-0.7434702068147584	-0.35765288945112994	1
1213	14-15	F	0.3008928571428573	più di 3 ore al giorno	Più di un profilo	200-500	Mai	Mai	Mai	3-5 volte	Mai	Mai	1.2135745374403328	-0.3877814633954543	-1.867120238579407	-0.29970994722896577	-0.2716930784110589	-1.8865507374864947	2
1208	14-15	F	2.3008928571428573	più di 3 ore al giorno	Più di un profilo	200-500	1-2 volte	Mai	Mai	Mai	1-2 volte	1-2 volte	0.19852792602003422	-0.3877814633954543	-0.6991924713585548	-0.29970994722896577	0.6718611783963401	0.1519797265606583	4
615	14-15	F	-0.6991071428571427	più di 3 ore al giorno	Un solo profilo	200-500	Mai	Mai	1-2 volte	1-2 volte	Mai	Mai	-0.6135093631162046	0.6966510934158042	0.4687352958622973	0.24877884508548112	-0.2716930784110589	-0.8672855054629182	1
674	14-15	F	0.3008928571428573	più di 3 ore al giorno	Più di un profilo	200-500	Mai	Mai	Mai	1-2 volte	Mai	Mai	-0.004481396264025504	0.154434815010175	-0.6991924713585548	-1.3966875318578595	0.2000840499926406	0.1519797265606583	2
729	14-15	F	2.3008928571428573	più di 3 ore al giorno	Più di un profilo	200-500	1-2 volte	Mai	Mai	Mai	più di 5 volte	Mai	-1.2225373299683837	0.154434815010175	-0.6991924713585548	-0.8481987395434126	0.6718611783963401	0.6616123425724465	4
560	14-15	F	-1.6991071428571427	più di 3 ore al giorno	Più di un profilo	200-500	Mai	Mai	1-2 volte	Mai	Mai	1-2 volte	-0.8165186854002644	1.2388673718214336	-0.6991924713585548	1.345756429714375	0.2000840499926406	1.680877574596023	0
1002	14-15	F	1.3008928571428573	più di 3 ore al giorno	Più di un profilo	200-500	Mai	Mai	Mai	Mai	1-2 volte	1-2 volte	2.2286211488606313	1.2388673718214336	1.0526991794727234	0.797267637399928	-1.6870244636221574	-1.3769181214747064	3
1183	14-15	F	1.3008928571428573	più di 3 ore al giorno	Un solo profilo	200-500	Mai	Mai	Mai	1-2 volte	Mai	Mai	-0.2074907185480852	0.6966510934158042	1.6366630630831493	0.797267637399928	-0.7434702068147584	-0.35765288945112994	3
1064	14-15	F	-0.6991071428571427	più di 3 ore al giorno	Più di un profilo	200-500	3-5 volte	Mai	1-2 volte	Mai	1-2 volte	3-5 volte	1.329579864459793	0.154434815010175	-1.2831563549689808	-0.8481987395434126	0.2000840499926406	-0.35765288945112994	1
327	14-15	F	-1.6991071428571427	più di 3 ore al giorno	Un solo profilo	200-500	Mai	Mai	Mai	Mai	Mai	Mai	-1.019528007684324	-0.3877814633954543	1.0526991794727234	-0.29970994722896577	1.615415435203739	-0.35765288945112994	0
169	14-15	M	-0.6991071428571427	più di 3 ore al giorno	Un solo profilo	200-500	1-2 volte	Mai	1-2 volte	Mai	1-2 volte	Mai	-0.4105000408321449	-0.9299977418010835	2.2206269466935757	-2.493665116486753	1.615415435203739	1.1712449585842348	1
1130	14-15	F	0.3008928571428573	più di 3 ore al giorno	Un solo profilo	200-500	Mai	Mai	1-2 volte	Mai	1-2 volte	Mai	-0.4105000408321449	0.154434815010175	1.0526991794727234	-0.8481987395434126	0.6718611783963401	-0.8672855054629182	2
162	14-15	M	2.3008928571428573	più di 3 ore al giorno	Un solo profilo	200-500	più di 5 volte	Mai	Mai	Mai	Mai	Mai	-0.6135093631162046	-1.4722140202067127	-0.11522858774812876	0.24877884508548112	0.2000840499926406	-1.8865507374864947	4
1047	14-15	F	2.3008928571428573	più di 3 ore al giorno	Un solo profilo	200-500	Mai	Mai	1-2 volte	Mai	Mai	1-2 volte	-0.8165186854002644	-0.3877814633954543	1.6366630630831493	1.345756429714375	-0.2716930784110589	0.6616123425724465	4
1036	14-15	M	2.3008928571428573	più di 3 ore al giorno	Più di un profilo	200-500	più di 5 volte	Mai	Mai	Mai	Mai	Mai	1.2135745374403328	0.154434815010175	-0.11522858774812876	-1.3966875318578595	1.615415435203739	-0.35765288945112994	4
781	14-15	F	1.3008928571428573	più di 3 ore al giorno	Un solo profilo	200-500	1-2 volte	Mai	1-2 volte	1-2 volte	1-2 volte	Mai	0.8075558928722133	1.2388673718214336	1.0526991794727234	-1.3966875318578595	1.1436383068000395	0.1519797265606583	3
931	14-15	M	0.3008928571428573	più di 3 ore al giorno	Un solo profilo	200-500	Mai	Mai	Mai	Mai	1-2 volte	Mai	0.19852792602003422	0.6966510934158042	1.0526991794727234	-0.29970994722896577	-0.2716930784110589	-0.8672855054629182	2
1156	14-15	F	2.3008928571428573	più di 3 ore al giorno	Un solo profilo	200-500	Mai	Mai	Mai	1-2 volte	Mai	Mai	-0.004481396264025504	-0.3877814633954543	-1.2831563549689808	-0.8481987395434126	0.2000840499926406	-0.8672855054629182	4
469	14-15	F	-1.6991071428571427	più di 3 ore al giorno	Più di un profilo	200-500	1-2 volte	Mai	più di 5 volte	Mai	Mai	Mai	0.6045465705881536	-0.3877814633954543	1.0526991794727234	-0.8481987395434126	-0.2716930784110589	-0.35765288945112994	0
1153	14-15	F	1.3008928571428573	più di 3 ore al giorno	Un solo profilo	200-500	1-2 volte	Mai	Mai	Mai	Mai	Mai	1.6195931820084521	0.154434815010175	1.0526991794727234	1.345756429714375	-0.7434702068147584	-0.35765288945112994	3
685	14-15	M	0.3008928571428573	più di 3 ore al giorno	Più di un profilo	200-500	Mai	Mai	Mai	Mai	1-2 volte	Mai	-0.8165186854002644	1.7810836502270628	0.4687352958622973	1.345756429714375	-0.7434702068147584	0.1519797265606583	2
329	14-15	F	0.3008928571428573	più di 3 ore al giorno	Più di un profilo	200-500	Mai	Mai	1-2 volte	Mai	Mai	Mai	-0.6135093631162046	0.154434815010175	-0.11522858774812876	-0.8481987395434126	1.1436383068000395	0.1519797265606583	2
853	14-15	F	1.3008928571428573	più di 3 ore al giorno	Un solo profilo	200-500	Mai	Mai	1-2 volte	Mai	Mai	Mai	-1.2225373299683837	-0.3877814633954543	0.4687352958622973	-0.29970994722896577	1.615415435203739	-0.8672855054629182	3
1054	14-15	F	0.3008928571428573	più di 3 ore al giorno	Un solo profilo	200-500	Mai	Mai	1-2 volte	1-2 volte	Mai	Mai	-0.2074907185480852	-0.9299977418010835	-0.6991924713585548	-1.3966875318578595	0.6718611783963401	-0.8672855054629182	2
532	14-15	F	-1.6991071428571427	più di 3 ore al giorno	Un solo profilo	200-500	Mai	Mai	Mai	Mai	Mai	Mai	-1.2225373299683837	-1.4722140202067127	1.6366630630831493	0.24877884508548112	1.1436383068000395	1.680877574596023	0
884	14-15	F	0.3008928571428573	più di 3 ore al giorno	Più di un profilo	200-500	Mai	Mai	Mai	1-2 volte	Mai	Mai	-0.4105000408321449	-2.5566465770179714	-0.11522858774812876	-0.8481987395434126	0.6718611783963401	1.1712449585842348	2
1005	14-15	F	0.3008928571428573	più di 3 ore al giorno	Più di un profilo	200-500	Mai	Mai	1-2 volte	più di 5 volte	Mai	Mai	-0.8165186854002644	-0.9299977418010835	0.4687352958622973	0.24877884508548112	1.615415435203739	-1.8865507374864947	2
1051	14-15	F	0.3008928571428573	più di 3 ore al giorno	Un solo profilo	200-500	Mai	Mai	Mai	Mai	Mai	Mai	-0.6135093631162046	0.154434815010175	-0.11522858774812876	-0.29970994722896577	1.615415435203739	-0.8672855054629182	2
777	14-15	F	0.3008928571428573	più di 3 ore al giorno	Più di un profilo	200-500	Mai	Mai	Mai	Mai	1-2 volte	3-5 volte	-0.2074907185480852	-0.3877814633954543	1.0526991794727234	-0.8481987395434126	1.1436383068000395	-0.8672855054629182	2
1000	14-15	F	1.3008928571428573	più di 3 ore al giorno	Più di un profilo	200-500	1-2 volte	Mai	1-2 volte	1-2 volte	1-2 volte	più di 5 volte	0.8075558928722133	-0.3877814633954543	-1.2831563549689808	0.24877884508548112	-0.7434702068147584	-0.8672855054629182	3
982	14-15	F	0.3008928571428573	più di 3 ore al giorno	Più di un profilo	200-500	Mai	Mai	Mai	Mai	1-2 volte	Mai	-0.004481396264025504	-0.9299977418010835	-0.11522858774812876	-0.8481987395434126	0.2000840499926406	-0.35765288945112994	2
622	14-15	F	0.3008928571428573	più di 3 ore al giorno	Un solo profilo	200-500	1-2 volte	Mai	Mai	Mai	Mai	Mai	0.40153724830409393	0.154434815010175	-0.11522858774812876	-0.29970994722896577	0.2000840499926406	-0.35765288945112994	2
1219	14-15	F	2.3008928571428573	più di 3 ore al giorno	Un solo profilo	200-500	1-2 volte	Mai	1-2 volte	più di 5 volte	Mai	1-2 volte	1.2135745374403328	0.6966510934158042	-0.6991924713585548	0.24877884508548112	-0.7434702068147584	0.1519797265606583	4
1217	14-15	F	1.3008928571428573	più di 3 ore al giorno	Un solo profilo	200-500	Mai	Mai	1-2 volte	1-2 volte	Mai	Mai	-0.004481396264025504	-0.9299977418010835	-1.2831563549689808	0.797267637399928	0.2000840499926406	-0.8672855054629182	3
708	14-15	F	0.3008928571428573	più di 3 ore al giorno	Un solo profilo	200-500	Mai	Mai	Mai	Mai	Mai	Mai	-0.8165186854002644	0.154434815010175	1.0526991794727234	-0.29970994722896577	-0.2716930784110589	0.6616123425724465	2
334	14-15	F	0.3008928571428573	più di 3 ore al giorno	Più di un profilo	200-500	1-2 volte	Mai	3-5 volte	Mai	1-2 volte	1-2 volte	-0.4105000408321449	0.154434815010175	-1.867120238579407	-1.3966875318578595	1.1436383068000395	1.1712449585842348	2
766	14-15	M	1.3008928571428573	più di 3 ore al giorno	Un solo profilo	200-500	Mai	Mai	più di 5 volte	Mai	Mai	Mai	-0.2074907185480852	0.6966510934158042	-0.6991924713585548	0.24877884508548112	0.2000840499926406	1.1712449585842348	3
81	14-15	M	0.3008928571428573	più di 3 ore al giorno	Un solo profilo	200-500	1-2 volte	Mai	1-2 volte	Mai	1-2 volte	Mai	1.010565215156273	0.6966510934158042	1.0526991794727234	-0.8481987395434126	-0.7434702068147584	-0.35765288945112994	2
748	14-15	M	2.3008928571428573	più di 3 ore al giorno	Più di un profilo	200-500	3-5 volte	Mai	1-2 volte	1-2 volte	3-5 volte	1-2 volte	3.24366776028093	0.154434815010175	1.0526991794727234	-1.9451763241723063	1.615415435203739	0.6616123425724465	4
524	14-15	F	-0.6991071428571427	più di 3 ore al giorno	Un solo profilo	200-500	Mai	Mai	Mai	Mai	Mai	Mai	-0.8165186854002644	0.154434815010175	-0.11522858774812876	0.797267637399928	1.615415435203739	0.6616123425724465	1
561	14-15	M	0.3008928571428573	più di 3 ore al giorno	Più di un profilo	200-500	più di 5 volte	Mai	Mai	più di 5 volte	più di 5 volte	Mai	-0.2074907185480852	-0.3877814633954543	-0.6991924713585548	0.797267637399928	-0.2716930784110589	0.1519797265606583	2
316	14-15	F	-0.6991071428571427	più di 3 ore al giorno	Un solo profilo	200-500	Mai	Mai	Mai	Mai	1-2 volte	Mai	-0.2074907185480852	1.2388673718214336	0.4687352958622973	-0.8481987395434126	0.6718611783963401	0.1519797265606583	1
872	14-15	F	1.3008928571428573	più di 3 ore al giorno	Più di un profilo	200-500	1-2 volte	Mai	1-2 volte	1-2 volte	1-2 volte	1-2 volte	-0.004481396264025504	1.7810836502270628	-0.11522858774812876	-1.3966875318578595	1.615415435203739	-1.3769181214747064	3
727	14-15	M	0.3008928571428573	più di 3 ore al giorno	Un solo profilo	200-500	più di 5 volte	Mai	Mai	Mai	1-2 volte	1-2 volte	0.40153724830409393	1.7810836502270628	-0.11522858774812876	-1.3966875318578595	1.1436383068000395	-0.8672855054629182	2
726	14-15	F	0.3008928571428573	più di 3 ore al giorno	Un solo profilo	200-500	più di 5 volte	Mai	Mai	1-2 volte	3-5 volte	1-2 volte	1.010565215156273	1.7810836502270628	-0.11522858774812876	-2.493665116486753	1.615415435203739	-0.35765288945112994	2
629	14-15	F	1.3008928571428573	più di 3 ore al giorno	Un solo profilo	200-500	1-2 volte	Mai	Mai	1-2 volte	Mai	Mai	-1.2225373299683837	-0.3877814633954543	0.4687352958622973	-0.8481987395434126	0.2000840499926406	0.1519797265606583	3
866	14-15	M	1.3008928571428573	più di 3 ore al giorno	Più di un profilo	200-500	Mai	Mai	3-5 volte	Mai	1-2 volte	Mai	-1.019528007684324	0.6966510934158042	-1.867120238579407	-0.8481987395434126	1.615415435203739	1.680877574596023	3
41	14-15	F	0.3008928571428573	più di 3 ore al giorno	Un solo profilo	200-500	Mai	Mai	3-5 volte	1-2 volte	3-5 volte	3-5 volte	0.6045465705881536	-0.3877814633954543	-1.2831563549689808	-0.8481987395434126	0.2000840499926406	0.6616123425724465	2
1187	14-15	M	0.3008928571428573	più di 3 ore al giorno	Un solo profilo	200-500	1-2 volte	Mai	Mai	Mai	Mai	Mai	-0.004481396264025504	-0.3877814633954543	-0.6991924713585548	0.24877884508548112	0.2000840499926406	0.6616123425724465	2
854	14-15	M	1.3008928571428573	più di 3 ore al giorno	Un solo profilo	200-500	3-5 volte	Mai	1-2 volte	1-2 volte	3-5 volte	Mai	0.40153724830409393	0.6966510934158042	-0.11522858774812876	-0.29970994722896577	-0.7434702068147584	-0.35765288945112994	3
326	14-15	F	0.3008928571428573	più di 3 ore al giorno	Più di un profilo	200-500	Mai	Mai	Mai	Mai	Mai	Mai	-1.019528007684324	0.154434815010175	0.4687352958622973	0.24877884508548112	0.6718611783963401	-0.8672855054629182	2
536	14-15	F	1.3008928571428573	più di 3 ore al giorno	Più di un profilo	200-500	1-2 volte	Mai	Mai	più di 5 volte	1-2 volte	più di 5 volte	0.6045465705881536	0.6966510934158042	-0.6991924713585548	-1.3966875318578595	0.2000840499926406	0.1519797265606583	3
70	14-15	F	2.3008928571428573	più di 3 ore al giorno	Più di un profilo	200-500	1-2 volte	Mai	1-2 volte	Mai	3-5 volte	1-2 volte	0.8075558928722133	1.7810836502270628	1.0526991794727234	0.24877884508548112	-1.6870244636221574	-0.35765288945112994	4
198	14-15	F	1.3008928571428573	più di 3 ore al giorno	Più di un profilo	200-500	3-5 volte	Mai	3-5 volte	1-2 volte	3-5 volte	1-2 volte	0.40153724830409393	0.6966510934158042	0.4687352958622973	0.24877884508548112	-0.7434702068147584	0.1519797265606583	3
1041	14-15	F	2.3008928571428573	più di 3 ore al giorno	Più di un profilo	200-500	Mai	Mai	1-2 volte	1-2 volte	3-5 volte	1-2 volte	0.40153724830409393	-0.9299977418010835	-0.11522858774812876	-0.8481987395434126	1.615415435203739	-0.8672855054629182	4
1170	14-15	F	1.3008928571428573	più di 3 ore al giorno	Più di un profilo	200-500	1-2 volte	Mai	3-5 volte	1-2 volte	3-5 volte	Mai	-0.004481396264025504	0.6966510934158042	-1.2831563549689808	-1.3966875318578595	1.1436383068000395	1.1712449585842348	3
95	14-15	F	0.3008928571428573	più di 3 ore al giorno	Più di un profilo	200-500	3-5 volte	Mai	3-5 volte	1-2 volte	1-2 volte	1-2 volte	1.010565215156273	1.2388673718214336	-0.11522858774812876	0.797267637399928	-0.7434702068147584	1.1712449585842348	2
196	14-15	F	-0.6991071428571427	più di 3 ore al giorno	Un solo profilo	200-500	1-2 volte	Mai	più di 5 volte	Mai	Mai	Mai	0.40153724830409393	-1.4722140202067127	-0.11522858774812876	-1.3966875318578595	1.615415435203739	-0.35765288945112994	1
322	14-15	F	-0.6991071428571427	più di 3 ore al giorno	Più di un profilo	200-500	1-2 volte	Mai	più di 5 volte	Mai	1-2 volte	1-2 volte	-1.019528007684324	0.154434815010175	-0.11522858774812876	-1.3966875318578595	1.1436383068000395	1.1712449585842348	1
166	14-15	F	1.3008928571428573	più di 3 ore al giorno	Un solo profilo	200-500	1-2 volte	Mai	1-2 volte	Mai	1-2 volte	Mai	-0.8165186854002644	0.6966510934158042	1.6366630630831493	-0.8481987395434126	-0.7434702068147584	-0.35765288945112994	3
1085	14-15	M	2.3008928571428573	più di 3 ore al giorno	Più di un profilo	200-500	più di 5 volte	Mai	3-5 volte	1-2 volte	3-5 volte	1-2 volte	0.8075558928722133	1.7810836502270628	-0.11522858774812876	-1.3966875318578595	0.6718611783963401	-0.35765288945112994	4
887	14-15	F	1.3008928571428573	più di 3 ore al giorno	Più di un profilo	200-500	1-2 volte	Mai	più di 5 volte	Mai	più di 5 volte	1-2 volte	-0.6135093631162046	0.6966510934158042	-0.6991924713585548	-0.8481987395434126	1.615415435203739	0.1519797265606583	3
1091	14-15	F	0.3008928571428573	più di 3 ore al giorno	Più di un profilo	200-500	Mai	Mai	1-2 volte	Mai	Mai	Mai	0.19852792602003422	-0.3877814633954543	-0.11522858774812876	-1.3966875318578595	-0.2716930784110589	1.1712449585842348	2
608	14-15	F	-0.6991071428571427	più di 3 ore al giorno	Più di un profilo	200-500	Mai	Mai	più di 5 volte	Mai	Mai	1-2 volte	-1.019528007684324	-1.4722140202067127	-1.2831563549689808	-0.29970994722896577	0.6718611783963401	0.6616123425724465	1
406	14-15	F	-0.6991071428571427	più di 3 ore al giorno	Più di un profilo	200-500	1-2 volte	Mai	3-5 volte	più di 5 volte	Mai	Mai	-0.4105000408321449	-0.3877814633954543	-0.6991924713585548	0.797267637399928	0.2000840499926406	0.6616123425724465	1
977	14-15	M	-0.6991071428571427	più di 3 ore al giorno	Più di un profilo	200-500	3-5 volte	Mai	Mai	Mai	Mai	Mai	0.19852792602003422	0.6966510934158042	-0.11522858774812876	-0.29970994722896577	-0.2716930784110589	-1.3769181214747064	1
1158	14-15	M	0.3008928571428573	più di 3 ore al giorno	Più di un profilo	200-500	più di 5 volte	Mai	3-5 volte	3-5 volte	più di 5 volte	3-5 volte	0.8075558928722133	1.7810836502270628	-0.11522858774812876	-1.3966875318578595	0.6718611783963401	0.6616123425724465	2
199	14-15	F	0.3008928571428573	più di 3 ore al giorno	Più di un profilo	200-500	3-5 volte	Mai	1-2 volte	Mai	Mai	Mai	-1.2225373299683837	-0.9299977418010835	0.4687352958622973	0.24877884508548112	-0.2716930784110589	-0.35765288945112994	2
632	14-15	F	-0.6991071428571427	più di 3 ore al giorno	Più di un profilo	200-500	1-2 volte	Mai	Mai	1-2 volte	3-5 volte	più di 5 volte	0.19852792602003422	0.6966510934158042	-0.6991924713585548	0.24877884508548112	1.1436383068000395	1.680877574596023	1
1133	14-15	F	1.3008928571428573	più di 3 ore al giorno	Un solo profilo	200-500	1-2 volte	Mai	3-5 volte	Mai	1-2 volte	1-2 volte	-0.004481396264025504	1.7810836502270628	-0.11522858774812876	-0.8481987395434126	0.6718611783963401	1.1712449585842348	3
772	14-15	F	-0.6991071428571427	più di 3 ore al giorno	Un solo profilo	200-500	1-2 volte	Mai	Mai	Mai	più di 5 volte	Mai	2.6346397934287507	-2.014430298612342	-1.2831563549689808	-0.29970994722896577	1.615415435203739	0.1519797265606583	1
1164	14-15	F	0.3008928571428573	più di 3 ore al giorno	Più di un profilo	200-500	1-2 volte	Mai	3-5 volte	1-2 volte	Mai	3-5 volte	-0.2074907185480852	0.6966510934158042	-1.2831563549689808	-1.3966875318578595	1.615415435203739	-0.35765288945112994	2
1075	14-15	F	-0.6991071428571427	più di 3 ore al giorno	Più di un profilo	200-500	1-2 volte	Mai	più di 5 volte	Mai	1-2 volte	1-2 volte	-0.004481396264025504	-0.3877814633954543	-1.867120238579407	0.24877884508548112	-0.2716930784110589	1.1712449585842348	1
1033	14-15	M	-1.6991071428571427	più di 3 ore al giorno	Più di un profilo	200-500	più di 5 volte	Mai	più di 5 volte	Mai	Mai	più di 5 volte	-0.8165186854002644	1.7810836502270628	-1.867120238579407	0.24877884508548112	-1.6870244636221574	0.1519797265606583	0
728	14-15	F	0.3008928571428573	più di 3 ore al giorno	Più di un profilo	200-500	più di 5 volte	Mai	più di 5 volte	più di 5 volte	Mai	Mai	-0.004481396264025504	-0.9299977418010835	-1.2831563549689808	0.24877884508548112	1.615415435203739	0.6616123425724465	2
1175	14-15	F	-0.6991071428571427	più di 3 ore al giorno	Più di un profilo	200-500	1-2 volte	Mai	1-2 volte	Mai	Mai	1-2 volte	-0.8165186854002644	1.7810836502270628	-1.867120238579407	-0.29970994722896577	1.1436383068000395	-1.8865507374864947	1
1188	14-15	M	-1.6991071428571427	più di 3 ore al giorno	Più di un profilo	200-500	3-5 volte	Mai	1-2 volte	1-2 volte	1-2 volte	1-2 volte	-0.2074907185480852	0.154434815010175	0.4687352958622973	0.24877884508548112	1.1436383068000395	-1.3769181214747064	0
955	14-15	M	0.3008928571428573	più di 3 ore al giorno	Più di un profilo	200-500	più di 5 volte	Mai	Mai	1-2 volte	più di 5 volte	3-5 volte	0.6045465705881536	0.154434815010175	2.2206269466935757	0.24877884508548112	-1.2152473352184578	0.1519797265606583	2
340	14-15	F	2.3008928571428573	più di 3 ore al giorno	Un solo profilo	200-500	3-5 volte	Mai	1-2 volte	Mai	Mai	1-2 volte	0.8075558928722133	0.6966510934158042	-1.2831563549689808	-1.3966875318578595	1.615415435203739	-0.35765288945112994	4
565	14-15	M	1.3008928571428573	più di 3 ore al giorno	Più di un profilo	200-500	più di 5 volte	Mai	più di 5 volte	1-2 volte	più di 5 volte	Mai	2.0256118265765717	0.6966510934158042	0.4687352958622973	-1.9451763241723063	-2.1588015920258568	0.6616123425724465	3
321	14-15	F	1.3008928571428573	più di 3 ore al giorno	Più di un profilo	200-500	più di 5 volte	Mai	3-5 volte	Mai	più di 5 volte	3-5 volte	-1.019528007684324	0.154434815010175	-0.6991924713585548	-0.8481987395434126	1.1436383068000395	0.6616123425724465	3
1076	14-15	F	-1.6991071428571427	più di 3 ore al giorno	Più di un profilo	200-500	1-2 volte	Mai	1-2 volte	1-2 volte	1-2 volte	1-2 volte	0.19852792602003422	-2.014430298612342	-0.6991924713585548	-0.8481987395434126	1.615415435203739	1.680877574596023	0
1186	14-15	F	0.3008928571428573	più di 3 ore al giorno	Un solo profilo	> 500	Mai	Mai	1-2 volte	Mai	1-2 volte	Mai	0.6045465705881536	-0.3877814633954543	1.0526991794727234	1.345756429714375	-0.2716930784110589	-0.35765288945112994	2
1046	14-15	F	0.3008928571428573	più di 3 ore al giorno	Più di un profilo	> 500	Mai	Mai	Mai	1-2 volte	Mai	1-2 volte	-1.019528007684324	1.7810836502270628	1.0526991794727234	-0.8481987395434126	-1.6870244636221574	-0.35765288945112994	2
1214	14-15	F	1.3008928571428573	più di 3 ore al giorno	Un solo profilo	> 500	Mai	Mai	Mai	Mai	Mai	1-2 volte	-0.2074907185480852	1.2388673718214336	-0.11522858774812876	1.8942452220288217	1.615415435203739	1.680877574596023	3
1216	14-15	F	-1.6991071428571427	più di 3 ore al giorno	Un solo profilo	> 500	Mai	Mai	Mai	Mai	1-2 volte	Mai	-0.8165186854002644	-0.3877814633954543	-1.2831563549689808	0.797267637399928	0.6718611783963401	0.6616123425724465	0
874	14-15	M	-0.6991071428571427	più di 3 ore al giorno	Un solo profilo	> 500	1-2 volte	Mai	1-2 volte	Mai	Mai	Mai	0.19852792602003422	0.154434815010175	0.4687352958622973	0.797267637399928	-0.7434702068147584	0.1519797265606583	1
876	14-15	F	0.3008928571428573	più di 3 ore al giorno	Più di un profilo	> 500	Mai	Mai	1-2 volte	Mai	Mai	Mai	-0.4105000408321449	-0.3877814633954543	-0.11522858774812876	0.24877884508548112	-0.2716930784110589	0.6616123425724465	2
715	14-15	M	2.3008928571428573	più di 3 ore al giorno	Un solo profilo	> 500	Mai	Mai	più di 5 volte	Mai	Mai	Mai	1.6195931820084521	0.154434815010175	-0.11522858774812876	1.345756429714375	-0.7434702068147584	-1.3769181214747064	4
782	14-15	F	2.3008928571428573	più di 3 ore al giorno	Più di un profilo	> 500	1-2 volte	Mai	1-2 volte	Mai	Mai	Mai	-0.8165186854002644	-0.9299977418010835	1.0526991794727234	-1.3966875318578595	0.2000840499926406	0.6616123425724465	4
732	14-15	M	2.3008928571428573	più di 3 ore al giorno	Un solo profilo	> 500	più di 5 volte	Mai	Mai	Mai	Mai	Mai	2.2286211488606313	1.7810836502270628	1.0526991794727234	1.8942452220288217	1.1436383068000395	1.680877574596023	4
165	14-15	F	-0.6991071428571427	più di 3 ore al giorno	Un solo profilo	> 500	1-2 volte	Mai	Mai	1-2 volte	Mai	Mai	-0.2074907185480852	0.154434815010175	-1.2831563549689808	-0.8481987395434126	1.615415435203739	-0.35765288945112994	1
737	14-15	M	2.3008928571428573	più di 3 ore al giorno	Un solo profilo	> 500	1-2 volte	Mai	1-2 volte	più di 5 volte	1-2 volte	Mai	1.4165838597243925	0.6966510934158042	1.0526991794727234	-0.8481987395434126	-0.7434702068147584	-0.35765288945112994	4
856	14-15	F	1.3008928571428573	più di 3 ore al giorno	Più di un profilo	> 500	1-2 volte	Mai	1-2 volte	1-2 volte	3-5 volte	1-2 volte	-0.4105000408321449	0.6966510934158042	1.0526991794727234	-0.8481987395434126	1.1436383068000395	0.1519797265606583	3
389	14-15	F	0.3008928571428573	più di 3 ore al giorno	Più di un profilo	> 500	3-5 volte	Mai	Mai	Mai	1-2 volte	1-2 volte	-0.6135093631162046	-0.3877814633954543	-2.451084122189833	-1.3966875318578595	0.6718611783963401	1.680877574596023	2
1019	14-15	F	1.3008928571428573	più di 3 ore al giorno	Più di un profilo	> 500	Mai	Mai	più di 5 volte	più di 5 volte	3-5 volte	3-5 volte	0.40153724830409393	1.2388673718214336	0.4687352958622973	-0.29970994722896577	0.2000840499926406	0.6616123425724465	3
296	14-15	M	2.3008928571428573	più di 3 ore al giorno	Un solo profilo	> 500	più di 5 volte	Mai	1-2 volte	Mai	1-2 volte	Mai	1.010565215156273	0.154434815010175	-1.2831563549689808	-0.8481987395434126	-1.2152473352184578	0.6616123425724465	4
672	14-15	F	-1.6991071428571427	più di 3 ore al giorno	Un solo profilo	> 500	Mai	Mai	1-2 volte	1-2 volte	1-2 volte	Mai	-0.4105000408321449	1.7810836502270628	2.2206269466935757	-0.8481987395434126	-1.2152473352184578	1.680877574596023	0
1135	14-15	F	-0.6991071428571427	più di 3 ore al giorno	Più di un profilo	> 500	Mai	Mai	Mai	1-2 volte	Mai	Mai	-0.4105000408321449	-2.5566465770179714	-2.451084122189833	0.24877884508548112	1.615415435203739	-1.3769181214747064	1
886	14-15	M	1.3008928571428573	più di 3 ore al giorno	Più di un profilo	> 500	più di 5 volte	Mai	3-5 volte	1-2 volte	Mai	più di 5 volte	2.0256118265765717	1.7810836502270628	-2.451084122189833	-2.493665116486753	-0.7434702068147584	1.1712449585842348	3
1165	14-15	M	1.3008928571428573	più di 3 ore al giorno	Più di un profilo	> 500	1-2 volte	Mai	Mai	Mai	Mai	Mai	0.8075558928722133	1.7810836502270628	-0.11522858774812876	-1.9451763241723063	1.1436383068000395	-2.396183353498283	3
1095	14-15	F	1.3008928571428573	più di 3 ore al giorno	Un solo profilo	> 500	1-2 volte	Mai	Mai	Mai	Mai	Mai	1.6195931820084521	-0.3877814633954543	1.6366630630831493	0.797267637399928	-0.7434702068147584	-0.8672855054629182	3
1178	14-15	M	-0.6991071428571427	più di 3 ore al giorno	Un solo profilo	> 500	più di 5 volte	Mai	Mai	Mai	Mai	Mai	0.6045465705881536	1.7810836502270628	-0.11522858774812876	0.797267637399928	-0.2716930784110589	-0.8672855054629182	1
319	14-15	F	1.3008928571428573	più di 3 ore al giorno	Più di un profilo	> 500	Mai	Mai	1-2 volte	Mai	più di 5 volte	Mai	0.6045465705881536	0.6966510934158042	-1.867120238579407	-0.29970994722896577	0.6718611783963401	-0.35765288945112994	3
1008	14-15	F	0.3008928571428573	più di 3 ore al giorno	Più di un profilo	> 500	3-5 volte	Mai	1-2 volte	1-2 volte	1-2 volte	1-2 volte	0.40153724830409393	0.154434815010175	-0.11522858774812876	-0.29970994722896577	-0.2716930784110589	1.1712449585842348	2
1176	14-15	F	0.3008928571428573	più di 3 ore al giorno	Più di un profilo	> 500	1-2 volte	Mai	Mai	1-2 volte	Mai	Mai	2.0256118265765717	-0.3877814633954543	-1.867120238579407	-1.3966875318578595	-0.7434702068147584	-0.8672855054629182	2
298	14-15	M	0.3008928571428573	più di 3 ore al giorno	Un solo profilo	> 500	più di 5 volte	Mai	più di 5 volte	3-5 volte	3-5 volte	più di 5 volte	-0.004481396264025504	0.6966510934158042	-1.867120238579407	-1.9451763241723063	-0.2716930784110589	1.1712449585842348	2
1012	14-15	F	2.3008928571428573	più di 3 ore al giorno	Più di un profilo	> 500	Mai	Mai	più di 5 volte	1-2 volte	1-2 volte	Mai	-0.6135093631162046	1.7810836502270628	-0.11522858774812876	0.797267637399928	1.1436383068000395	-2.396183353498283	4
678	14-15	F	0.3008928571428573	più di 3 ore al giorno	Un solo profilo	200-500	1-2 volte	1-2 volte	Mai	Mai	1-2 volte	Mai	-0.8165186854002644	-0.3877814633954543	-1.2831563549689808	0.797267637399928	0.6718611783963401	-0.35765288945112994	2
528	14-15	F	2.3008928571428573	più di 3 ore al giorno	Più di un profilo	200-500	Mai	1-2 volte	Mai	1-2 volte	Mai	Mai	-1.019528007684324	1.2388673718214336	0.4687352958622973	0.797267637399928	1.615415435203739	1.680877574596023	4
923	14-15	M	1.3008928571428573	più di 3 ore al giorno	Più di un profilo	200-500	più di 5 volte	1-2 volte	1-2 volte	3-5 volte	3-5 volte	1-2 volte	2.0256118265765717	-0.3877814633954543	-0.11522858774812876	-0.29970994722896577	-0.2716930784110589	0.1519797265606583	3
1038	14-15	F	2.3008928571428573	più di 3 ore al giorno	Un solo profilo	200-500	1-2 volte	1-2 volte	1-2 volte	Mai	1-2 volte	1-2 volte	1.010565215156273	-0.3877814633954543	-0.6991924713585548	-1.9451763241723063	1.1436383068000395	-1.3769181214747064	4
873	14-15	M	0.3008928571428573	più di 3 ore al giorno	Un solo profilo	200-500	più di 5 volte	1-2 volte	3-5 volte	3-5 volte	Mai	Mai	-0.2074907185480852	0.6966510934158042	0.4687352958622973	-0.8481987395434126	-0.2716930784110589	-0.8672855054629182	2
313	14-15	F	0.3008928571428573	più di 3 ore al giorno	Un solo profilo	200-500	1-2 volte	1-2 volte	1-2 volte	1-2 volte	1-2 volte	1-2 volte	1.2135745374403328	1.2388673718214336	-0.6991924713585548	-1.3966875318578595	-0.2716930784110589	1.1712449585842348	2
925	14-15	M	0.3008928571428573	più di 3 ore al giorno	Più di un profilo	> 500	più di 5 volte	1-2 volte	Mai	Mai	Mai	1-2 volte	0.8075558928722133	1.7810836502270628	-0.11522858774812876	-2.493665116486753	1.1436383068000395	0.6616123425724465	2
944	14-15	M	0.3008928571428573	più di 3 ore al giorno	Più di un profilo	> 500	3-5 volte	1-2 volte	Mai	Mai	Mai	Mai	1.4165838597243925	1.2388673718214336	-0.11522858774812876	0.797267637399928	-1.2152473352184578	0.6616123425724465	2
919	14-15	M	1.3008928571428573	più di 3 ore al giorno	Più di un profilo	> 500	1-2 volte	1-2 volte	1-2 volte	più di 5 volte	1-2 volte	1-2 volte	1.010565215156273	0.6966510934158042	-1.2831563549689808	-1.3966875318578595	-0.7434702068147584	-0.35765288945112994	3
551	14-15	F	0.3008928571428573	più di 3 ore al giorno	Più di un profilo	200-500	3-5 volte	3-5 volte	più di 5 volte	più di 5 volte	più di 5 volte	1-2 volte	0.6045465705881536	-1.4722140202067127	-0.6991924713585548	-0.8481987395434126	-0.7434702068147584	0.6616123425724465	2
926	14-15	M	-0.6991071428571427	più di 3 ore al giorno	Più di un profilo	200-500	Mai	più di 5 volte	più di 5 volte	1-2 volte	Mai	1-2 volte	1.2135745374403328	0.154434815010175	-0.6991924713585548	0.24877884508548112	-0.7434702068147584	0.1519797265606583	1
705	14-15	M	2.3008928571428573	più di 3 ore al giorno	Un solo profilo	200-500	più di 5 volte	più di 5 volte	3-5 volte	Mai	Mai	Mai	3.649686404849049	0.6966510934158042	-0.11522858774812876	0.797267637399928	0.6718611783963401	-0.35765288945112994	4
1225	14-15	F	1.3008928571428573	più di 3 ore al giorno	Più di un profilo	> 500	più di 5 volte	più di 5 volte	più di 5 volte	3-5 volte	3-5 volte	3-5 volte	3.4466770825649893	-0.3877814633954543	-1.2831563549689808	0.24877884508548112	-0.2716930784110589	-0.35765288945112994	3
924	14-15	M	2.3008928571428573	più di 3 ore al giorno	Un solo profilo	> 500	più di 5 volte	più di 5 volte	3-5 volte	Mai	1-2 volte	3-5 volte	2.8376491157128103	1.2388673718214336	1.6366630630831493	-0.29970994722896577	-0.7434702068147584	1.1712449585842348	4
65	16-17	M	2.3008928571428573	più di 3 ore al giorno	Un solo profilo	< 200	Mai	Mai	Mai	Mai	Mai	Mai	1.6195931820084521	0.154434815010175	0.4687352958622973	-1.3966875318578595	-1.6870244636221574	-1.3769181214747064	4
58	16-17	M	-0.6991071428571427	più di 3 ore al giorno	Un solo profilo	< 200	Mai	Mai	Mai	Mai	Mai	Mai	2.2286211488606313	-2.014430298612342	-0.11522858774812876	0.797267637399928	-1.2152473352184578	0.1519797265606583	1
178	16-17	M	2.3008928571428573	più di 3 ore al giorno	Più di un profilo	< 200	più di 5 volte	Mai	Mai	Mai	Mai	Mai	2.2286211488606313	-2.014430298612342	1.0526991794727234	-0.29970994722896577	-2.1588015920258568	-0.35765288945112994	4
720	16-17	M	2.3008928571428573	più di 3 ore al giorno	Un solo profilo	< 200	Mai	Mai	Mai	Mai	Mai	Mai	5.273760983121527	-0.3877814633954543	-0.11522858774812876	-0.29970994722896577	1.615415435203739	-0.35765288945112994	4
1112	16-17	F	2.3008928571428573	più di 3 ore al giorno	Un solo profilo	< 200	Mai	Mai	3-5 volte	1-2 volte	Mai	Mai	1.010565215156273	-0.3877814633954543	-0.6991924713585548	-2.493665116486753	1.1436383068000395	1.1712449585842348	4
44	16-17	M	-0.6991071428571427	più di 3 ore al giorno	Un solo profilo	< 200	Mai	Mai	Mai	Mai	Mai	Mai	-1.019528007684324	1.2388673718214336	-0.6991924713585548	1.345756429714375	-0.2716930784110589	0.6616123425724465	1
174	16-17	M	2.3008928571428573	più di 3 ore al giorno	Un solo profilo	< 200	1-2 volte	Mai	1-2 volte	Mai	Mai	Mai	1.010565215156273	-0.9299977418010835	-0.11522858774812876	-0.29970994722896577	-0.7434702068147584	-0.8672855054629182	4
596	16-17	M	1.3008928571428573	più di 3 ore al giorno	Un solo profilo	< 200	1-2 volte	Mai	Mai	Mai	Mai	Mai	-0.2074907185480852	-2.5566465770179714	0.4687352958622973	-0.8481987395434126	-1.2152473352184578	0.6616123425724465	3
1123	16-17	F	0.3008928571428573	più di 3 ore al giorno	Un solo profilo	< 200	Mai	Mai	1-2 volte	Mai	Mai	Mai	-0.6135093631162046	-0.9299977418010835	-1.2831563549689808	-1.9451763241723063	1.615415435203739	-0.8672855054629182	2
658	16-17	M	1.3008928571428573	più di 3 ore al giorno	Un solo profilo	< 200	Mai	Mai	Mai	Mai	1-2 volte	Mai	-0.6135093631162046	-1.4722140202067127	0.4687352958622973	-0.8481987395434126	-0.7434702068147584	0.1519797265606583	3
351	16-17	M	0.3008928571428573	più di 3 ore al giorno	Un solo profilo	< 200	1-2 volte	Mai	Mai	Mai	1-2 volte	3-5 volte	1.010565215156273	-0.9299977418010835	-0.11522858774812876	-0.8481987395434126	-1.2152473352184578	1.1712449585842348	2
150	16-17	F	1.3008928571428573	più di 3 ore al giorno	Un solo profilo	< 200	Mai	Mai	più di 5 volte	Mai	più di 5 volte	più di 5 volte	0.19852792602003422	-0.3877814633954543	1.0526991794727234	-0.29970994722896577	1.615415435203739	0.1519797265606583	3
538	16-17	F	2.3008928571428573	più di 3 ore al giorno	Più di un profilo	< 200	più di 5 volte	Mai	1-2 volte	Mai	3-5 volte	3-5 volte	1.4165838597243925	0.6966510934158042	-2.451084122189833	-0.8481987395434126	1.1436383068000395	1.1712449585842348	4
697	16-17	F	0.3008928571428573	più di 3 ore al giorno	Un solo profilo	200-500	Mai	Mai	Mai	Mai	Mai	Mai	2.2286211488606313	0.154434815010175	-0.11522858774812876	0.24877884508548112	1.615415435203739	-0.35765288945112994	2
774	16-17	F	0.3008928571428573	più di 3 ore al giorno	Un solo profilo	200-500	Mai	Mai	Mai	1-2 volte	Mai	1-2 volte	-0.6135093631162046	1.7810836502270628	-0.6991924713585548	1.8942452220288217	-0.7434702068147584	0.1519797265606583	2
890	16-17	F	0.3008928571428573	più di 3 ore al giorno	Un solo profilo	200-500	Mai	Mai	Mai	1-2 volte	Mai	1-2 volte	-0.6135093631162046	1.7810836502270628	-0.6991924713585548	1.8942452220288217	-0.7434702068147584	0.1519797265606583	2
1119	16-17	F	0.3008928571428573	più di 3 ore al giorno	Un solo profilo	200-500	Mai	Mai	Mai	Mai	Mai	Mai	-0.2074907185480852	0.6966510934158042	1.0526991794727234	1.8942452220288217	0.6718611783963401	0.1519797265606583	2
518	16-17	F	-0.6991071428571427	più di 3 ore al giorno	Un solo profilo	200-500	Mai	Mai	Mai	Mai	Mai	Mai	-1.2225373299683837	-0.3877814633954543	0.4687352958622973	-0.8481987395434126	-0.7434702068147584	-1.3769181214747064	1
175	16-17	M	0.3008928571428573	più di 3 ore al giorno	Più di un profilo	200-500	1-2 volte	Mai	Mai	1-2 volte	Mai	Mai	0.8075558928722133	0.6966510934158042	-0.11522858774812876	-0.8481987395434126	-0.2716930784110589	0.6616123425724465	2
968	16-17	F	2.3008928571428573	più di 3 ore al giorno	Un solo profilo	200-500	Mai	Mai	Mai	Mai	Mai	Mai	-0.2074907185480852	-0.3877814633954543	-0.6991924713585548	0.24877884508548112	0.6718611783963401	0.1519797265606583	4
711	16-17	F	-1.6991071428571427	più di 3 ore al giorno	Un solo profilo	200-500	Mai	Mai	Mai	Mai	Mai	Mai	-1.019528007684324	0.154434815010175	2.2206269466935757	-0.8481987395434126	-0.2716930784110589	-1.8865507374864947	0
882	16-17	F	-1.6991071428571427	più di 3 ore al giorno	Più di un profilo	200-500	Mai	Mai	Mai	Mai	Mai	Mai	-0.2074907185480852	0.154434815010175	0.4687352958622973	0.24877884508548112	-0.7434702068147584	0.6616123425724465	0
247	16-17	F	0.3008928571428573	più di 3 ore al giorno	Un solo profilo	200-500	Mai	Mai	Mai	Mai	1-2 volte	Mai	-1.2225373299683837	0.154434815010175	0.4687352958622973	-0.29970994722896577	-1.6870244636221574	-0.35765288945112994	2
789	16-17	F	-0.6991071428571427	più di 3 ore al giorno	Più di un profilo	200-500	Mai	Mai	Mai	1-2 volte	Mai	Mai	-0.6135093631162046	0.6966510934158042	-0.11522858774812876	-0.29970994722896577	-0.2716930784110589	1.680877574596023	1
186	16-17	F	2.3008928571428573	più di 3 ore al giorno	Più di un profilo	200-500	Mai	Mai	1-2 volte	Mai	Mai	Mai	2.0256118265765717	-0.3877814633954543	-0.11522858774812876	0.797267637399928	0.6718611783963401	-0.35765288945112994	4
912	16-17	F	-0.6991071428571427	più di 3 ore al giorno	Un solo profilo	200-500	Mai	Mai	Mai	Mai	Mai	Mai	-0.4105000408321449	-1.4722140202067127	-0.6991924713585548	-0.29970994722896577	0.6718611783963401	1.1712449585842348	1
827	16-17	F	0.3008928571428573	più di 3 ore al giorno	Un solo profilo	200-500	Mai	Mai	Mai	Mai	Mai	Mai	-0.6135093631162046	-0.3877814633954543	0.4687352958622973	-1.3966875318578595	1.1436383068000395	-1.8865507374864947	2
831	16-17	F	-1.6991071428571427	più di 3 ore al giorno	Più di un profilo	200-500	1-2 volte	Mai	Mai	1-2 volte	Mai	Mai	-0.4105000408321449	-1.4722140202067127	0.4687352958622973	0.797267637399928	1.615415435203739	-0.8672855054629182	0
780	16-17	F	0.3008928571428573	più di 3 ore al giorno	Più di un profilo	200-500	Mai	Mai	Mai	Mai	1-2 volte	1-2 volte	-1.2225373299683837	0.6966510934158042	1.0526991794727234	-0.8481987395434126	1.615415435203739	0.1519797265606583	2
825	16-17	F	1.3008928571428573	più di 3 ore al giorno	Un solo profilo	200-500	1-2 volte	Mai	Mai	Mai	Mai	1-2 volte	-0.6135093631162046	0.154434815010175	-0.6991924713585548	1.345756429714375	0.2000840499926406	0.1519797265606583	3
755	16-17	F	-1.6991071428571427	più di 3 ore al giorno	Un solo profilo	200-500	Mai	Mai	Mai	Mai	Mai	Mai	-0.8165186854002644	0.154434815010175	-0.11522858774812876	-0.29970994722896577	-0.7434702068147584	-1.3769181214747064	0
143	16-17	F	2.3008928571428573	più di 3 ore al giorno	Un solo profilo	200-500	Mai	Mai	Mai	Mai	Mai	Mai	0.19852792602003422	-0.9299977418010835	-0.6991924713585548	-1.3966875318578595	0.6718611783963401	-0.35765288945112994	4
959	16-17	F	-0.6991071428571427	più di 3 ore al giorno	Un solo profilo	200-500	Mai	Mai	Mai	Mai	1-2 volte	Mai	0.19852792602003422	1.2388673718214336	1.6366630630831493	0.797267637399928	0.2000840499926406	-0.35765288945112994	1
625	16-17	M	-0.6991071428571427	più di 3 ore al giorno	Più di un profilo	200-500	1-2 volte	Mai	Mai	1-2 volte	Mai	Mai	-0.2074907185480852	0.154434815010175	1.0526991794727234	-0.8481987395434126	-0.2716930784110589	-0.8672855054629182	1
971	16-17	F	2.3008928571428573	più di 3 ore al giorno	Un solo profilo	200-500	Mai	Mai	1-2 volte	Mai	Mai	Mai	-1.019528007684324	-0.3877814633954543	1.0526991794727234	-0.29970994722896577	-0.2716930784110589	0.6616123425724465	4
426	16-17	F	1.3008928571428573	più di 3 ore al giorno	Un solo profilo	200-500	1-2 volte	Mai	1-2 volte	Mai	1-2 volte	1-2 volte	-1.019528007684324	0.6966510934158042	1.6366630630831493	0.24877884508548112	-1.6870244636221574	0.6616123425724465	3
754	16-17	M	2.3008928571428573	più di 3 ore al giorno	Più di un profilo	200-500	Mai	Mai	Mai	Mai	1-2 volte	Mai	-0.8165186854002644	1.7810836502270628	-1.2831563549689808	-0.29970994722896577	-0.2716930784110589	0.6616123425724465	4
763	16-17	F	2.3008928571428573	più di 3 ore al giorno	Più di un profilo	200-500	Mai	Mai	1-2 volte	1-2 volte	1-2 volte	1-2 volte	-0.6135093631162046	0.154434815010175	-0.11522858774812876	-1.9451763241723063	1.1436383068000395	-0.35765288945112994	4
1	16-17	F	1.3008928571428573	più di 3 ore al giorno	Un solo profilo	200-500	Mai	Mai	Mai	Mai	1-2 volte	Mai	-1.019528007684324	0.6966510934158042	-0.11522858774812876	-0.29970994722896577	0.6718611783963401	1.1712449585842348	3
185	16-17	M	-0.6991071428571427	più di 3 ore al giorno	Più di un profilo	200-500	1-2 volte	Mai	Mai	Mai	Mai	Mai	-0.004481396264025504	0.154434815010175	-1.2831563549689808	-0.29970994722896577	-0.7434702068147584	1.1712449585842348	1
826	16-17	F	0.3008928571428573	più di 3 ore al giorno	Un solo profilo	200-500	Mai	Mai	più di 5 volte	Mai	3-5 volte	più di 5 volte	-0.4105000408321449	-0.3877814633954543	-0.11522858774812876	-0.29970994722896577	-0.7434702068147584	1.680877574596023	2
812	16-17	F	1.3008928571428573	più di 3 ore al giorno	Un solo profilo	200-500	Mai	Mai	Mai	Mai	Mai	Mai	0.19852792602003422	1.2388673718214336	-0.11522858774812876	-1.3966875318578595	1.1436383068000395	1.680877574596023	3
972	16-17	F	0.3008928571428573	più di 3 ore al giorno	Un solo profilo	200-500	Mai	Mai	1-2 volte	Mai	Mai	Mai	-1.019528007684324	-0.3877814633954543	-1.2831563549689808	1.345756429714375	-1.2152473352184578	0.6616123425724465	2
661	16-17	M	1.3008928571428573	più di 3 ore al giorno	Un solo profilo	200-500	Mai	Mai	Mai	Mai	Mai	Mai	-0.6135093631162046	0.6966510934158042	-0.11522858774812876	0.24877884508548112	-0.2716930784110589	-0.35765288945112994	3
570	16-17	M	0.3008928571428573	più di 3 ore al giorno	Un solo profilo	200-500	Mai	Mai	Mai	1-2 volte	1-2 volte	Mai	-0.4105000408321449	0.154434815010175	0.4687352958622973	-0.29970994722896577	-0.2716930784110589	0.6616123425724465	2
1103	16-17	F	2.3008928571428573	più di 3 ore al giorno	Un solo profilo	200-500	Mai	Mai	Mai	1-2 volte	Mai	più di 5 volte	1.2135745374403328	1.7810836502270628	-0.11522858774812876	-2.493665116486753	-0.2716930784110589	-2.396183353498283	4
190	16-17	F	2.3008928571428573	più di 3 ore al giorno	Più di un profilo	200-500	Mai	Mai	più di 5 volte	1-2 volte	più di 5 volte	1-2 volte	-1.2225373299683837	0.154434815010175	-0.6991924713585548	-1.9451763241723063	1.615415435203739	-0.8672855054629182	4
250	16-17	F	0.3008928571428573	più di 3 ore al giorno	Un solo profilo	200-500	Mai	Mai	Mai	Mai	Mai	Mai	-0.8165186854002644	-0.3877814633954543	-0.6991924713585548	-1.3966875318578595	1.615415435203739	-1.8865507374864947	2
1111	16-17	F	1.3008928571428573	più di 3 ore al giorno	Più di un profilo	200-500	1-2 volte	Mai	1-2 volte	Mai	Mai	Mai	2.2286211488606313	-0.3877814633954543	-0.11522858774812876	-0.29970994722896577	0.6718611783963401	0.1519797265606583	3
88	16-17	M	-0.6991071428571427	più di 3 ore al giorno	Un solo profilo	200-500	1-2 volte	Mai	1-2 volte	Mai	1-2 volte	1-2 volte	1.2135745374403328	0.154434815010175	-0.11522858774812876	-0.29970994722896577	0.2000840499926406	-0.35765288945112994	1
179	16-17	M	-0.6991071428571427	più di 3 ore al giorno	Un solo profilo	200-500	3-5 volte	Mai	3-5 volte	Mai	Mai	più di 5 volte	2.2286211488606313	0.154434815010175	0.4687352958622973	0.24877884508548112	0.6718611783963401	0.1519797265606583	1
963	16-17	F	2.3008928571428573	più di 3 ore al giorno	Un solo profilo	200-500	Mai	Mai	1-2 volte	Mai	1-2 volte	Mai	-1.019528007684324	-0.3877814633954543	-1.867120238579407	-0.8481987395434126	1.615415435203739	0.1519797265606583	4
610	16-17	F	-0.6991071428571427	più di 3 ore al giorno	Più di un profilo	200-500	3-5 volte	Mai	più di 5 volte	1-2 volte	1-2 volte	1-2 volte	-1.2225373299683837	0.154434815010175	-0.6991924713585548	-0.29970994722896577	-1.6870244636221574	0.1519797265606583	1
546	16-17	M	0.3008928571428573	più di 3 ore al giorno	Un solo profilo	200-500	1-2 volte	Mai	Mai	1-2 volte	Mai	Mai	0.6045465705881536	0.6966510934158042	1.0526991794727234	-1.9451763241723063	-1.2152473352184578	-2.396183353498283	2
828	16-17	F	1.3008928571428573	più di 3 ore al giorno	Un solo profilo	200-500	Mai	Mai	3-5 volte	Mai	3-5 volte	Mai	-0.8165186854002644	0.154434815010175	-0.11522858774812876	-0.8481987395434126	0.6718611783963401	-0.35765288945112994	3
161	16-17	M	-0.6991071428571427	più di 3 ore al giorno	Un solo profilo	200-500	3-5 volte	Mai	3-5 volte	1-2 volte	1-2 volte	Mai	0.19852792602003422	0.154434815010175	-1.2831563549689808	-1.3966875318578595	0.2000840499926406	1.1712449585842348	1
908	16-17	F	0.3008928571428573	più di 3 ore al giorno	Un solo profilo	200-500	1-2 volte	Mai	più di 5 volte	1-2 volte	3-5 volte	Mai	0.8075558928722133	0.6966510934158042	0.4687352958622973	-0.8481987395434126	0.2000840499926406	-0.8672855054629182	2
833	16-17	F	2.3008928571428573	più di 3 ore al giorno	Un solo profilo	200-500	1-2 volte	Mai	1-2 volte	Mai	1-2 volte	1-2 volte	-0.2074907185480852	0.6966510934158042	0.4687352958622973	-0.8481987395434126	1.1436383068000395	-0.8672855054629182	4
1122	16-17	F	0.3008928571428573	più di 3 ore al giorno	Un solo profilo	200-500	1-2 volte	Mai	1-2 volte	Mai	1-2 volte	Mai	0.6045465705881536	-0.9299977418010835	0.4687352958622973	0.797267637399928	0.6718611783963401	0.1519797265606583	2
790	16-17	F	0.3008928571428573	più di 3 ore al giorno	Più di un profilo	200-500	3-5 volte	Mai	Mai	1-2 volte	1-2 volte	Mai	-1.019528007684324	0.6966510934158042	-0.11522858774812876	-0.29970994722896577	1.1436383068000395	0.6616123425724465	2
145	16-17	F	1.3008928571428573	più di 3 ore al giorno	Un solo profilo	200-500	1-2 volte	Mai	Mai	Mai	più di 5 volte	3-5 volte	-0.004481396264025504	0.154434815010175	-0.6991924713585548	-0.29970994722896577	0.6718611783963401	-0.35765288945112994	3
696	16-17	F	0.3008928571428573	più di 3 ore al giorno	Più di un profilo	200-500	1-2 volte	Mai	Mai	1-2 volte	1-2 volte	1-2 volte	-0.2074907185480852	0.154434815010175	-0.6991924713585548	-0.29970994722896577	0.2000840499926406	-0.8672855054629182	2
71	16-17	F	1.3008928571428573	più di 3 ore al giorno	Più di un profilo	200-500	3-5 volte	Mai	3-5 volte	Mai	1-2 volte	1-2 volte	-1.2225373299683837	0.6966510934158042	-0.11522858774812876	0.24877884508548112	-0.2716930784110589	-0.35765288945112994	3
609	16-17	F	0.3008928571428573	più di 3 ore al giorno	Più di un profilo	200-500	1-2 volte	Mai	Mai	Mai	1-2 volte	1-2 volte	-0.6135093631162046	-0.9299977418010835	-0.11522858774812876	0.797267637399928	-0.2716930784110589	-0.35765288945112994	2
614	16-17	F	-1.6991071428571427	più di 3 ore al giorno	Un solo profilo	200-500	più di 5 volte	Mai	Mai	1-2 volte	Mai	Mai	0.40153724830409393	0.154434815010175	0.4687352958622973	0.24877884508548112	1.1436383068000395	0.6616123425724465	0
413	16-17	F	0.3008928571428573	più di 3 ore al giorno	Un solo profilo	200-500	Mai	Mai	1-2 volte	Mai	Mai	Mai	-0.2074907185480852	-0.9299977418010835	0.4687352958622973	0.24877884508548112	0.2000840499926406	-0.35765288945112994	2
964	16-17	F	2.3008928571428573	più di 3 ore al giorno	Un solo profilo	200-500	1-2 volte	Mai	1-2 volte	Mai	1-2 volte	Mai	-0.4105000408321449	0.154434815010175	1.0526991794727234	-0.8481987395434126	0.2000840499926406	-0.35765288945112994	4
270	16-17	F	1.3008928571428573	più di 3 ore al giorno	Più di un profilo	200-500	1-2 volte	Mai	Mai	Mai	1-2 volte	Mai	-1.2225373299683837	0.6966510934158042	-0.11522858774812876	-1.3966875318578595	1.1436383068000395	0.6616123425724465	3
176	16-17	F	1.3008928571428573	più di 3 ore al giorno	Un solo profilo	200-500	più di 5 volte	Mai	Mai	Mai	3-5 volte	1-2 volte	0.6045465705881536	-0.3877814633954543	-1.2831563549689808	-0.29970994722896577	0.2000840499926406	-1.3769181214747064	3
177	16-17	F	1.3008928571428573	più di 3 ore al giorno	Più di un profilo	200-500	Mai	Mai	Mai	Mai	3-5 volte	1-2 volte	0.6045465705881536	0.154434815010175	-1.2831563549689808	-0.29970994722896577	0.2000840499926406	-1.3769181214747064	3
325	16-17	F	-0.6991071428571427	più di 3 ore al giorno	Un solo profilo	200-500	Mai	Mai	Mai	Mai	Mai	Mai	-0.6135093631162046	-0.3877814633954543	-2.451084122189833	0.797267637399928	1.615415435203739	-0.35765288945112994	1
262	16-17	F	2.3008928571428573	più di 3 ore al giorno	Un solo profilo	200-500	Mai	Mai	Mai	Mai	3-5 volte	1-2 volte	-0.004481396264025504	-1.4722140202067127	-0.6991924713585548	-0.8481987395434126	1.1436383068000395	-0.8672855054629182	4
633	16-17	F	0.3008928571428573	più di 3 ore al giorno	Un solo profilo	200-500	Mai	Mai	Mai	1-2 volte	1-2 volte	Mai	0.19852792602003422	0.154434815010175	1.0526991794727234	1.345756429714375	-0.7434702068147584	-0.8672855054629182	2
934	16-17	F	-1.6991071428571427	più di 3 ore al giorno	Un solo profilo	200-500	1-2 volte	Mai	Mai	Mai	Mai	1-2 volte	1.010565215156273	-0.9299977418010835	0.4687352958622973	1.8942452220288217	0.6718611783963401	1.680877574596023	0
419	16-17	F	2.3008928571428573	più di 3 ore al giorno	Più di un profilo	200-500	Mai	Mai	1-2 volte	Mai	Mai	Mai	-0.4105000408321449	-2.5566465770179714	1.0526991794727234	-2.493665116486753	0.2000840499926406	1.680877574596023	4
525	16-17	F	-1.6991071428571427	più di 3 ore al giorno	Più di un profilo	200-500	1-2 volte	Mai	1-2 volte	più di 5 volte	1-2 volte	Mai	0.6045465705881536	1.7810836502270628	1.0526991794727234	0.797267637399928	1.1436383068000395	1.680877574596023	0
595	16-17	F	-0.6991071428571427	più di 3 ore al giorno	Più di un profilo	200-500	più di 5 volte	Mai	più di 5 volte	Mai	1-2 volte	3-5 volte	-0.004481396264025504	0.154434815010175	0.4687352958622973	-0.8481987395434126	1.1436383068000395	0.6616123425724465	1
677	16-17	F	1.3008928571428573	più di 3 ore al giorno	Un solo profilo	200-500	1-2 volte	Mai	1-2 volte	Mai	1-2 volte	Mai	1.010565215156273	0.154434815010175	1.6366630630831493	0.24877884508548112	1.615415435203739	-0.35765288945112994	3
695	16-17	F	-0.6991071428571427	più di 3 ore al giorno	Più di un profilo	200-500	Mai	Mai	Mai	più di 5 volte	Mai	Mai	0.19852792602003422	-2.5566465770179714	-0.11522858774812876	-0.8481987395434126	0.2000840499926406	0.1519797265606583	1
537	16-17	F	1.3008928571428573	più di 3 ore al giorno	Più di un profilo	200-500	1-2 volte	Mai	Mai	Mai	Mai	Mai	-0.6135093631162046	0.6966510934158042	1.6366630630831493	0.797267637399928	1.615415435203739	0.6616123425724465	3
167	16-17	F	1.3008928571428573	più di 3 ore al giorno	Più di un profilo	200-500	1-2 volte	Mai	3-5 volte	Mai	1-2 volte	Mai	-0.8165186854002644	0.154434815010175	0.4687352958622973	-1.3966875318578595	1.1436383068000395	-0.35765288945112994	3
526	16-17	F	-0.6991071428571427	più di 3 ore al giorno	Più di un profilo	200-500	1-2 volte	Mai	più di 5 volte	Mai	1-2 volte	Mai	-0.8165186854002644	0.154434815010175	1.0526991794727234	1.345756429714375	-1.6870244636221574	-0.35765288945112994	1
158	16-17	M	0.3008928571428573	più di 3 ore al giorno	Un solo profilo	200-500	più di 5 volte	Mai	3-5 volte	Mai	Mai	Mai	2.431630471144691	-0.9299977418010835	1.0526991794727234	-0.29970994722896577	-2.1588015920258568	1.680877574596023	2
630	16-17	F	1.3008928571428573	più di 3 ore al giorno	Più di un profilo	200-500	più di 5 volte	Mai	più di 5 volte	Mai	più di 5 volte	Mai	0.19852792602003422	-0.3877814633954543	0.4687352958622973	-1.3966875318578595	0.6718611783963401	1.680877574596023	3
1100	16-17	F	2.3008928571428573	più di 3 ore al giorno	Un solo profilo	200-500	1-2 volte	Mai	più di 5 volte	3-5 volte	Mai	Mai	-0.004481396264025504	0.6966510934158042	-1.867120238579407	-0.29970994722896577	1.615415435203739	1.680877574596023	4
60	16-17	M	1.3008928571428573	più di 3 ore al giorno	Un solo profilo	200-500	3-5 volte	Mai	1-2 volte	Mai	1-2 volte	1-2 volte	0.8075558928722133	0.154434815010175	-0.11522858774812876	1.345756429714375	0.6718611783963401	-1.8865507374864947	3
823	16-17	F	1.3008928571428573	più di 3 ore al giorno	Più di un profilo	200-500	più di 5 volte	Mai	1-2 volte	Mai	Mai	3-5 volte	-0.2074907185480852	1.7810836502270628	-0.11522858774812876	-0.29970994722896577	1.1436383068000395	0.1519797265606583	3
337	16-17	F	2.3008928571428573	più di 3 ore al giorno	Un solo profilo	200-500	Mai	Mai	Mai	Mai	Mai	Mai	-0.8165186854002644	1.7810836502270628	-2.451084122189833	-0.29970994722896577	1.615415435203739	-0.35765288945112994	4
1101	16-17	F	2.3008928571428573	più di 3 ore al giorno	Un solo profilo	200-500	più di 5 volte	Mai	più di 5 volte	1-2 volte	più di 5 volte	Mai	-0.2074907185480852	-0.3877814633954543	-0.6991924713585548	-0.8481987395434126	1.615415435203739	-0.35765288945112994	4
155	16-17	F	-1.6991071428571427	più di 3 ore al giorno	Un solo profilo	200-500	1-2 volte	Mai	Mai	Mai	Mai	Mai	3.0406584379968704	-0.3877814633954543	-2.451084122189833	1.345756429714375	0.2000840499926406	-0.35765288945112994	0
152	16-17	F	1.3008928571428573	più di 3 ore al giorno	Più di un profilo	200-500	Mai	Mai	1-2 volte	Mai	1-2 volte	Mai	-1.019528007684324	1.7810836502270628	-0.6991924713585548	-0.29970994722896577	0.2000840499926406	-0.35765288945112994	3
628	16-17	F	-0.6991071428571427	più di 3 ore al giorno	Un solo profilo	200-500	1-2 volte	Mai	Mai	1-2 volte	1-2 volte	Mai	-0.4105000408321449	1.2388673718214336	-0.6991924713585548	-0.29970994722896577	1.615415435203739	0.1519797265606583	1
239	16-17	F	1.3008928571428573	più di 3 ore al giorno	Un solo profilo	200-500	1-2 volte	Mai	3-5 volte	Mai	3-5 volte	Mai	0.19852792602003422	-0.3877814633954543	-0.11522858774812876	0.797267637399928	-0.7434702068147584	-0.35765288945112994	3
194	16-17	F	-0.6991071428571427	più di 3 ore al giorno	Un solo profilo	200-500	Mai	Mai	Mai	Mai	1-2 volte	Mai	0.40153724830409393	1.2388673718214336	1.0526991794727234	0.797267637399928	-0.7434702068147584	-0.35765288945112994	1
591	16-17	F	-0.6991071428571427	più di 3 ore al giorno	Più di un profilo	200-500	più di 5 volte	Mai	Mai	3-5 volte	3-5 volte	1-2 volte	0.8075558928722133	-0.3877814633954543	-0.11522858774812876	-0.29970994722896577	0.6718611783963401	1.680877574596023	1
590	16-17	F	-0.6991071428571427	più di 3 ore al giorno	Più di un profilo	200-500	più di 5 volte	Mai	Mai	3-5 volte	3-5 volte	1-2 volte	1.010565215156273	-0.3877814633954543	-0.6991924713585548	-0.8481987395434126	1.1436383068000395	0.1519797265606583	1
200	16-17	F	1.3008928571428573	più di 3 ore al giorno	Un solo profilo	200-500	3-5 volte	Mai	1-2 volte	Mai	1-2 volte	Mai	0.19852792602003422	1.2388673718214336	-1.2831563549689808	1.8942452220288217	-0.7434702068147584	0.1519797265606583	3
451	16-17	F	0.3008928571428573	più di 3 ore al giorno	Più di un profilo	200-500	Mai	Mai	3-5 volte	3-5 volte	3-5 volte	Mai	-0.6135093631162046	-2.014430298612342	-0.6991924713585548	-1.3966875318578595	1.615415435203739	-0.35765288945112994	2
103	16-17	F	1.3008928571428573	più di 3 ore al giorno	Un solo profilo	200-500	Mai	Mai	Mai	Mai	Mai	Mai	-1.2225373299683837	-0.9299977418010835	-0.6991924713585548	0.24877884508548112	-0.2716930784110589	0.6616123425724465	3
98	16-17	F	0.3008928571428573	più di 3 ore al giorno	Un solo profilo	200-500	1-2 volte	Mai	1-2 volte	Mai	1-2 volte	Mai	-1.2225373299683837	-2.014430298612342	-0.6991924713585548	1.8942452220288217	1.1436383068000395	0.6616123425724465	2
585	16-17	F	-0.6991071428571427	più di 3 ore al giorno	Più di un profilo	200-500	Mai	Mai	1-2 volte	Mai	Mai	Mai	0.19852792602003422	1.2388673718214336	-1.2831563549689808	-0.29970994722896577	1.615415435203739	1.680877574596023	1
96	16-17	F	2.3008928571428573	più di 3 ore al giorno	Più di un profilo	200-500	più di 5 volte	Mai	più di 5 volte	1-2 volte	più di 5 volte	più di 5 volte	3.0406584379968704	0.6966510934158042	-1.867120238579407	0.24877884508548112	-0.7434702068147584	-0.35765288945112994	4
415	16-17	M	0.3008928571428573	più di 3 ore al giorno	Un solo profilo	> 500	Mai	Mai	Mai	Mai	Mai	Mai	-0.8165186854002644	0.6966510934158042	1.0526991794727234	-0.29970994722896577	-0.2716930784110589	-1.3769181214747064	2
898	16-17	F	2.3008928571428573	più di 3 ore al giorno	Un solo profilo	> 500	Mai	Mai	più di 5 volte	Mai	Mai	Mai	2.6346397934287507	0.6966510934158042	1.0526991794727234	-0.29970994722896577	-1.6870244636221574	1.680877574596023	4
148	16-17	F	2.3008928571428573	più di 3 ore al giorno	Più di un profilo	> 500	Mai	Mai	Mai	Mai	Mai	Mai	-0.2074907185480852	0.6966510934158042	-0.11522858774812876	0.797267637399928	-0.2716930784110589	-0.35765288945112994	4
1109	16-17	F	2.3008928571428573	più di 3 ore al giorno	Più di un profilo	> 500	1-2 volte	Mai	1-2 volte	1-2 volte	Mai	Mai	-0.004481396264025504	0.154434815010175	-0.6991924713585548	-1.3966875318578595	-0.7434702068147584	-0.35765288945112994	4
29	16-17	F	1.3008928571428573	più di 3 ore al giorno	Un solo profilo	> 500	1-2 volte	Mai	1-2 volte	Mai	3-5 volte	Mai	-0.004481396264025504	0.154434815010175	-0.6991924713585548	0.24877884508548112	1.1436383068000395	-0.8672855054629182	3
1108	16-17	F	-0.6991071428571427	più di 3 ore al giorno	Un solo profilo	> 500	Mai	Mai	Mai	Mai	1-2 volte	Mai	-0.004481396264025504	0.154434815010175	-0.6991924713585548	1.345756429714375	-0.2716930784110589	0.1519797265606583	1
387	16-17	F	2.3008928571428573	più di 3 ore al giorno	Un solo profilo	> 500	più di 5 volte	Mai	più di 5 volte	3-5 volte	più di 5 volte	3-5 volte	0.8075558928722133	0.154434815010175	-1.2831563549689808	0.24877884508548112	0.6718611783963401	-0.8672855054629182	4
146	16-17	F	1.3008928571428573	più di 3 ore al giorno	Più di un profilo	> 500	1-2 volte	Mai	Mai	1-2 volte	1-2 volte	Mai	1.4165838597243925	1.2388673718214336	0.4687352958622973	-0.29970994722896577	0.6718611783963401	0.1519797265606583	3
771	16-17	M	2.3008928571428573	più di 3 ore al giorno	Un solo profilo	> 500	Mai	Mai	Mai	Mai	Mai	Mai	4.258714371701228	1.2388673718214336	-1.2831563549689808	-2.493665116486753	1.615415435203739	-2.396183353498283	4
821	16-17	F	-0.6991071428571427	più di 3 ore al giorno	Un solo profilo	> 500	Mai	Mai	Mai	Mai	Mai	Mai	-0.758516021890526	-0.3877814633954543	0.4687352958622973	1.345756429714375	0.2000840499926406	-1.3769181214747064	1
841	16-17	F	1.3008928571428573	più di 3 ore al giorno	Più di un profilo	> 500	Mai	Mai	Mai	più di 5 volte	Mai	Mai	-0.4105000408321449	-0.3877814633954543	1.6366630630831493	-2.493665116486753	1.615415435203739	-0.8672855054629182	3
656	16-17	M	2.3008928571428573	più di 3 ore al giorno	Più di un profilo	> 500	1-2 volte	Mai	più di 5 volte	Mai	Mai	Mai	-0.2074907185480852	0.6966510934158042	-0.6991924713585548	0.24877884508548112	0.6718611783963401	1.1712449585842348	4
432	16-17	F	0.3008928571428573	più di 3 ore al giorno	Più di un profilo	> 500	1-2 volte	Mai	1-2 volte	Mai	Mai	Mai	-1.019528007684324	0.154434815010175	1.6366630630831493	-0.29970994722896577	0.6718611783963401	0.1519797265606583	2
694	16-17	F	0.3008928571428573	più di 3 ore al giorno	Più di un profilo	> 500	1-2 volte	Mai	1-2 volte	1-2 volte	1-2 volte	1-2 volte	-0.2074907185480852	-0.3877814633954543	-1.867120238579407	-1.3966875318578595	1.615415435203739	-0.35765288945112994	2
416	16-17	F	0.3008928571428573	più di 3 ore al giorno	Più di un profilo	> 500	3-5 volte	Mai	Mai	Mai	Mai	1-2 volte	-0.6135093631162046	0.6966510934158042	0.4687352958622973	-0.29970994722896577	0.6718611783963401	-0.35765288945112994	2
701	16-17	F	0.3008928571428573	più di 3 ore al giorno	Un solo profilo	> 500	Mai	Mai	Mai	3-5 volte	Mai	più di 5 volte	0.19852792602003422	1.2388673718214336	-0.6991924713585548	0.797267637399928	-0.2716930784110589	0.1519797265606583	2
702	16-17	F	2.3008928571428573	più di 3 ore al giorno	Più di un profilo	> 500	Mai	Mai	3-5 volte	più di 5 volte	1-2 volte	più di 5 volte	-0.004481396264025504	1.7810836502270628	-1.2831563549689808	-1.3966875318578595	0.2000840499926406	0.1519797265606583	4
892	16-17	F	1.3008928571428573	più di 3 ore al giorno	Più di un profilo	> 500	Mai	Mai	Mai	Mai	Mai	Mai	-1.2225373299683837	0.154434815010175	1.6366630630831493	0.24877884508548112	1.615415435203739	0.1519797265606583	3
973	16-17	F	1.3008928571428573	più di 3 ore al giorno	Più di un profilo	> 500	Mai	Mai	più di 5 volte	1-2 volte	1-2 volte	più di 5 volte	-0.4105000408321449	-0.3877814633954543	-0.6991924713585548	-0.8481987395434126	-0.2716930784110589	-0.35765288945112994	3
588	16-17	F	0.3008928571428573	più di 3 ore al giorno	Più di un profilo	> 500	1-2 volte	Mai	3-5 volte	3-5 volte	3-5 volte	più di 5 volte	-0.4105000408321449	0.6966510934158042	-0.11522858774812876	-1.3966875318578595	1.1436383068000395	0.1519797265606583	2
315	16-17	F	0.3008928571428573	più di 3 ore al giorno	Più di un profilo	200-500	Mai	1-2 volte	1-2 volte	Mai	1-2 volte	1-2 volte	-0.4105000408321449	0.154434815010175	-0.11522858774812876	-0.29970994722896577	-0.7434702068147584	0.1519797265606583	2
73	16-17	F	1.3008928571428573	più di 3 ore al giorno	Un solo profilo	200-500	più di 5 volte	1-2 volte	1-2 volte	1-2 volte	1-2 volte	1-2 volte	2.2286211488606313	-0.3877814633954543	-0.11522858774812876	-0.29970994722896577	-0.2716930784110589	-0.35765288945112994	3
164	16-17	F	-0.6991071428571427	più di 3 ore al giorno	Più di un profilo	200-500	3-5 volte	3-5 volte	Mai	1-2 volte	Mai	Mai	-0.004481396264025504	0.6966510934158042	-0.6991924713585548	-1.3966875318578595	1.615415435203739	0.1519797265606583	1
452	16-17	F	2.3008928571428573	più di 3 ore al giorno	Più di un profilo	200-500	più di 5 volte	3-5 volte	Mai	più di 5 volte	3-5 volte	3-5 volte	1.6195931820084521	1.7810836502270628	-2.451084122189833	-0.8481987395434126	-1.2152473352184578	1.1712449585842348	4
418	16-17	M	0.3008928571428573	più di 3 ore al giorno	Più di un profilo	200-500	1-2 volte	più di 5 volte	più di 5 volte	1-2 volte	3-5 volte	1-2 volte	0.8075558928722133	-0.3877814633954543	1.0526991794727234	0.24877884508548112	0.2000840499926406	0.6616123425724465	2
901	16-17	M	0.3008928571428573	più di 3 ore al giorno	Più di un profilo	200-500	più di 5 volte	più di 5 volte	1-2 volte	3-5 volte	più di 5 volte	1-2 volte	1.822602504292512	0.6966510934158042	0.4687352958622973	-0.8481987395434126	-0.7434702068147584	-0.8672855054629182	2
10	18-20	M	1.3008928571428573	più di 3 ore al giorno	Un solo profilo	< 200	Mai	Mai	1-2 volte	Mai	Mai	Mai	-0.004481396264025504	-1.4722140202067127	0.4687352958622973	0.797267637399928	0.2000840499926406	0.6616123425724465	3
903	18-20	F	-0.6991071428571427	più di 3 ore al giorno	Più di un profilo	< 200	Mai	Mai	3-5 volte	Mai	1-2 volte	1-2 volte	1.6195931820084521	0.154434815010175	1.0526991794727234	0.24877884508548112	-0.7434702068147584	0.1519797265606583	1
645	18-20	F	0.3008928571428573	più di 3 ore al giorno	Un solo profilo	< 200	Mai	Mai	Mai	Mai	Mai	Mai	-1.019528007684324	-0.9299977418010835	0.4687352958622973	-0.29970994722896577	-0.2716930784110589	0.1519797265606583	2
842	18-20	F	0.3008928571428573	più di 3 ore al giorno	Un solo profilo	< 200	1-2 volte	Mai	Mai	più di 5 volte	Mai	Mai	-0.4105000408321449	-0.9299977418010835	0.4687352958622973	0.24877884508548112	0.6718611783963401	1.680877574596023	2
226	18-20	F	-1.6991071428571427	più di 3 ore al giorno	Un solo profilo	< 200	Mai	Mai	1-2 volte	Mai	Mai	Mai	-0.4105000408321449	0.154434815010175	-0.11522858774812876	1.8942452220288217	1.1436383068000395	-1.8865507374864947	0
4	18-20	F	-0.6991071428571427	più di 3 ore al giorno	Un solo profilo	< 200	Mai	Mai	Mai	Mai	Mai	Mai	-0.6135093631162046	-0.9299977418010835	0.4687352958622973	-1.9451763241723063	0.6718611783963401	1.680877574596023	1
768	18-20	M	1.3008928571428573	più di 3 ore al giorno	Un solo profilo	< 200	3-5 volte	Mai	1-2 volte	Mai	1-2 volte	1-2 volte	0.6045465705881536	1.7810836502270628	0.4687352958622973	0.24877884508548112	-0.2716930784110589	0.1519797265606583	3
36	18-20	F	-0.6991071428571427	più di 3 ore al giorno	Un solo profilo	< 200	Mai	Mai	Mai	Mai	Mai	Mai	-0.8165186854002644	0.154434815010175	0.4687352958622973	0.24877884508548112	-2.1588015920258568	0.6616123425724465	1
171	18-20	M	-1.6991071428571427	più di 3 ore al giorno	Un solo profilo	< 200	Mai	Mai	1-2 volte	Mai	Mai	Mai	0.19852792602003422	0.6966510934158042	1.6366630630831493	0.24877884508548112	0.2000840499926406	0.1519797265606583	0
376	18-20	F	-0.6991071428571427	più di 3 ore al giorno	Un solo profilo	< 200	Mai	Mai	1-2 volte	Mai	1-2 volte	Mai	-0.8165186854002644	0.6966510934158042	0.4687352958622973	1.345756429714375	-0.7434702068147584	0.6616123425724465	1
231	18-20	F	1.3008928571428573	più di 3 ore al giorno	Un solo profilo	< 200	più di 5 volte	Mai	Mai	Mai	Mai	Mai	0.40153724830409393	0.154434815010175	0.4687352958622973	1.345756429714375	-0.2716930784110589	1.680877574596023	3
37	18-20	F	1.3008928571428573	più di 3 ore al giorno	Un solo profilo	< 200	Mai	Mai	più di 5 volte	Mai	3-5 volte	Mai	-0.004481396264025504	-1.4722140202067127	-0.11522858774812876	-0.8481987395434126	1.615415435203739	0.1519797265606583	3
1114	18-20	F	1.3008928571428573	più di 3 ore al giorno	Un solo profilo	200-500	Mai	Mai	Mai	Mai	Mai	Mai	-0.2074907185480852	1.7810836502270628	-0.11522858774812876	1.345756429714375	-0.2716930784110589	-0.35765288945112994	3
809	18-20	F	-0.6991071428571427	più di 3 ore al giorno	Un solo profilo	200-500	1-2 volte	Mai	Mai	più di 5 volte	1-2 volte	Mai	-1.2225373299683837	1.7810836502270628	-0.6991924713585548	-0.29970994722896577	-0.2716930784110589	-0.8672855054629182	1
786	18-20	F	0.3008928571428573	più di 3 ore al giorno	Un solo profilo	200-500	Mai	Mai	1-2 volte	Mai	Mai	Mai	-0.06248405977376386	1.7810836502270628	1.0526991794727234	-0.8481987395434126	0.6718611783963401	-1.3769181214747064	2
74	18-20	F	0.3008928571428573	più di 3 ore al giorno	Un solo profilo	200-500	Mai	Mai	Mai	Mai	Mai	Mai	-0.8165186854002644	0.6966510934158042	0.4687352958622973	0.797267637399928	-0.7434702068147584	0.6616123425724465	2
208	18-20	F	-0.6991071428571427	più di 3 ore al giorno	Un solo profilo	200-500	Mai	Mai	Mai	Mai	Mai	Mai	-0.2074907185480852	-0.9299977418010835	-0.11522858774812876	-0.29970994722896577	1.615415435203739	-1.3769181214747064	1
796	18-20	F	0.3008928571428573	più di 3 ore al giorno	Un solo profilo	200-500	Mai	Mai	Mai	Mai	Mai	Mai	-0.004481396264025504	0.6966510934158042	-0.11522858774812876	1.345756429714375	-1.6870244636221574	1.1712449585842348	2
227	18-20	F	-1.6991071428571427	più di 3 ore al giorno	Un solo profilo	200-500	Mai	Mai	Mai	Mai	Mai	Mai	-0.004481396264025504	1.7810836502270628	0.4687352958622973	1.345756429714375	1.615415435203739	0.1519797265606583	0
819	18-20	M	-1.6991071428571427	più di 3 ore al giorno	Un solo profilo	200-500	Mai	Mai	Mai	Mai	Mai	Mai	-1.2225373299683837	0.154434815010175	1.0526991794727234	-0.8481987395434126	-0.7434702068147584	1.680877574596023	0
643	18-20	M	-0.6991071428571427	più di 3 ore al giorno	Un solo profilo	200-500	Mai	Mai	Mai	Mai	Mai	Mai	0.19852792602003422	-0.3877814633954543	-0.11522858774812876	0.24877884508548112	-0.2716930784110589	-0.35765288945112994	1
765	18-20	M	2.3008928571428573	più di 3 ore al giorno	Un solo profilo	200-500	Mai	Mai	Mai	Mai	Mai	Mai	-0.6135093631162046	1.2388673718214336	1.0526991794727234	0.797267637399928	-0.2716930784110589	-0.35765288945112994	4
22	18-20	F	1.3008928571428573	più di 3 ore al giorno	Più di un profilo	200-500	Mai	Mai	Mai	Mai	Mai	Mai	-0.4105000408321449	0.154434815010175	-0.6991924713585548	-0.29970994722896577	-0.7434702068147584	1.680877574596023	3
21	18-20	F	0.3008928571428573	più di 3 ore al giorno	Un solo profilo	200-500	Mai	Mai	1-2 volte	Mai	Mai	Mai	-0.2074907185480852	0.6966510934158042	-1.2831563549689808	-0.8481987395434126	-0.2716930784110589	1.680877574596023	2
232	18-20	F	-0.6991071428571427	più di 3 ore al giorno	Un solo profilo	200-500	Mai	Mai	Mai	Mai	Mai	Mai	-0.4105000408321449	1.2388673718214336	0.4687352958622973	0.797267637399928	0.2000840499926406	-0.35765288945112994	1
599	18-20	M	1.3008928571428573	più di 3 ore al giorno	Un solo profilo	200-500	Mai	Mai	Mai	1-2 volte	1-2 volte	Mai	-0.004481396264025504	0.154434815010175	-0.11522858774812876	-0.29970994722896577	0.6718611783963401	0.6616123425724465	3
209	18-20	F	-0.6991071428571427	più di 3 ore al giorno	Un solo profilo	200-500	Mai	Mai	Mai	Mai	Mai	Mai	-0.6135093631162046	-2.5566465770179714	-0.11522858774812876	-1.9451763241723063	1.1436383068000395	-0.35765288945112994	1
147	18-20	F	2.3008928571428573	più di 3 ore al giorno	Un solo profilo	200-500	Mai	Mai	1-2 volte	Mai	Mai	Mai	-0.6135093631162046	1.7810836502270628	-0.6991924713585548	-0.29970994722896577	1.615415435203739	-0.35765288945112994	4
222	18-20	F	0.3008928571428573	più di 3 ore al giorno	Più di un profilo	200-500	Mai	Mai	1-2 volte	Mai	1-2 volte	Mai	-1.2225373299683837	0.6966510934158042	-1.2831563549689808	0.24877884508548112	1.615415435203739	0.1519797265606583	2
133	18-20	M	-0.6991071428571427	più di 3 ore al giorno	Più di un profilo	200-500	1-2 volte	Mai	Mai	1-2 volte	Mai	Mai	1.010565215156273	0.154434815010175	0.4687352958622973	0.797267637399928	-0.7434702068147584	0.1519797265606583	1
39	18-20	F	-1.6991071428571427	più di 3 ore al giorno	Un solo profilo	200-500	Mai	Mai	1-2 volte	Mai	Mai	Mai	-1.2225373299683837	-1.4722140202067127	-0.11522858774812876	1.345756429714375	-0.2716930784110589	-1.3769181214747064	0
235	18-20	F	0.3008928571428573	più di 3 ore al giorno	Più di un profilo	200-500	1-2 volte	Mai	Mai	Mai	Mai	Mai	-1.019528007684324	1.2388673718214336	-1.867120238579407	-0.29970994722896577	0.6718611783963401	-0.35765288945112994	2
817	18-20	F	2.3008928571428573	più di 3 ore al giorno	Un solo profilo	200-500	Mai	Mai	1-2 volte	Mai	1-2 volte	Mai	-1.2225373299683837	1.7810836502270628	-1.2831563549689808	1.8942452220288217	0.2000840499926406	1.1712449585842348	4
237	18-20	F	2.3008928571428573	più di 3 ore al giorno	Un solo profilo	200-500	Mai	Mai	Mai	Mai	Mai	Mai	-0.004481396264025504	0.6966510934158042	-0.11522858774812876	-1.3966875318578595	0.2000840499926406	-0.35765288945112994	4
238	18-20	F	0.3008928571428573	più di 3 ore al giorno	Un solo profilo	200-500	Mai	Mai	1-2 volte	Mai	1-2 volte	Mai	-1.2225373299683837	0.154434815010175	-0.11522858774812876	-1.3966875318578595	0.6718611783963401	-0.35765288945112994	2
804	18-20	F	0.3008928571428573	più di 3 ore al giorno	Un solo profilo	200-500	Mai	Mai	1-2 volte	Mai	1-2 volte	Mai	-0.4105000408321449	0.6966510934158042	-1.867120238579407	1.8942452220288217	-0.7434702068147584	1.680877574596023	2
223	18-20	F	0.3008928571428573	più di 3 ore al giorno	Un solo profilo	200-500	Mai	Mai	Mai	Mai	Mai	1-2 volte	-0.6135093631162046	0.154434815010175	-0.6991924713585548	0.24877884508548112	-0.2716930784110589	-0.8672855054629182	2
120	18-20	M	0.3008928571428573	più di 3 ore al giorno	Più di un profilo	200-500	3-5 volte	Mai	1-2 volte	Mai	Mai	Mai	-1.019528007684324	0.154434815010175	0.4687352958622973	-0.29970994722896577	-0.2716930784110589	-0.8672855054629182	2
787	18-20	F	0.3008928571428573	più di 3 ore al giorno	Un solo profilo	200-500	Mai	Mai	1-2 volte	Mai	1-2 volte	Mai	-0.4105000408321449	0.154434815010175	0.4687352958622973	-1.3966875318578595	1.1436383068000395	1.1712449585842348	2
248	18-20	F	0.3008928571428573	più di 3 ore al giorno	Un solo profilo	200-500	Mai	Mai	Mai	Mai	1-2 volte	Mai	-0.8165186854002644	-0.9299977418010835	-0.11522858774812876	0.24877884508548112	0.2000840499926406	-0.8672855054629182	2
115	18-20	F	1.3008928571428573	più di 3 ore al giorno	Un solo profilo	200-500	Mai	Mai	3-5 volte	Mai	Mai	Mai	1.4165838597243925	-0.3877814633954543	-0.11522858774812876	-1.3966875318578595	0.2000840499926406	0.6616123425724465	3
8	18-20	M	-0.6991071428571427	più di 3 ore al giorno	Un solo profilo	200-500	più di 5 volte	Mai	1-2 volte	Mai	Mai	3-5 volte	0.6045465705881536	1.2388673718214336	1.0526991794727234	-0.8481987395434126	-1.2152473352184578	0.1519797265606583	1
1125	18-20	F	-1.6991071428571427	più di 3 ore al giorno	Un solo profilo	200-500	Mai	Mai	Mai	Mai	Mai	Mai	1.2135745374403328	0.154434815010175	0.4687352958622973	0.797267637399928	-0.2716930784110589	-0.8672855054629182	0
31	18-20	F	-0.6991071428571427	più di 3 ore al giorno	Un solo profilo	200-500	Mai	Mai	1-2 volte	Mai	Mai	Mai	-0.8165186854002644	0.154434815010175	-0.6991924713585548	-0.29970994722896577	-0.7434702068147584	-0.35765288945112994	1
1124	18-20	F	0.3008928571428573	più di 3 ore al giorno	Un solo profilo	200-500	Mai	Mai	Mai	Mai	Mai	Mai	-1.019528007684324	0.6966510934158042	-0.11522858774812876	-1.9451763241723063	-0.7434702068147584	-0.8672855054629182	2
236	18-20	M	1.3008928571428573	più di 3 ore al giorno	Più di un profilo	200-500	1-2 volte	Mai	Mai	Mai	Mai	Mai	-1.019528007684324	1.2388673718214336	-1.867120238579407	-1.9451763241723063	1.1436383068000395	-0.8672855054629182	3
99	18-20	F	0.3008928571428573	più di 3 ore al giorno	Un solo profilo	200-500	1-2 volte	Mai	1-2 volte	Mai	Mai	Mai	1.010565215156273	1.7810836502270628	1.0526991794727234	0.797267637399928	-1.6870244636221574	1.1712449585842348	2
241	18-20	F	1.3008928571428573	più di 3 ore al giorno	Un solo profilo	200-500	Mai	Mai	Mai	Mai	Mai	1-2 volte	-0.8165186854002644	0.6966510934158042	1.0526991794727234	0.24877884508548112	0.2000840499926406	0.6616123425724465	3
260	18-20	F	0.3008928571428573	più di 3 ore al giorno	Più di un profilo	200-500	1-2 volte	Mai	più di 5 volte	Mai	Mai	Mai	-0.6135093631162046	0.6966510934158042	-0.6991924713585548	-0.29970994722896577	0.6718611783963401	0.6616123425724465	2
627	18-20	F	2.3008928571428573	più di 3 ore al giorno	Un solo profilo	200-500	1-2 volte	Mai	Mai	1-2 volte	3-5 volte	Mai	-0.8165186854002644	-0.3877814633954543	-0.11522858774812876	-0.29970994722896577	-0.7434702068147584	0.6616123425724465	4
125	18-20	M	0.3008928571428573	più di 3 ore al giorno	Un solo profilo	200-500	Mai	Mai	Mai	Mai	Mai	Mai	1.6195931820084521	-0.9299977418010835	-2.451084122189833	0.24877884508548112	1.615415435203739	-0.35765288945112994	2
119	18-20	F	0.3008928571428573	più di 3 ore al giorno	Un solo profilo	200-500	1-2 volte	Mai	Mai	Mai	1-2 volte	Mai	-0.8165186854002644	0.154434815010175	-1.2831563549689808	-0.29970994722896577	-0.7434702068147584	-0.35765288945112994	2
637	18-20	M	0.3008928571428573	più di 3 ore al giorno	Un solo profilo	200-500	Mai	Mai	Mai	1-2 volte	1-2 volte	Mai	0.6045465705881536	0.154434815010175	-1.2831563549689808	-0.8481987395434126	-1.6870244636221574	0.6616123425724465	2
810	18-20	F	0.3008928571428573	più di 3 ore al giorno	Un solo profilo	200-500	1-2 volte	Mai	Mai	Mai	Mai	Mai	-0.004481396264025504	0.6966510934158042	-0.11522858774812876	0.797267637399928	0.2000840499926406	-0.8672855054629182	2
686	18-20	F	0.3008928571428573	più di 3 ore al giorno	Un solo profilo	200-500	1-2 volte	Mai	Mai	1-2 volte	Mai	Mai	-1.019528007684324	-0.9299977418010835	-0.11522858774812876	0.797267637399928	1.615415435203739	-0.35765288945112994	2
224	18-20	F	-1.6991071428571427	più di 3 ore al giorno	Un solo profilo	200-500	Mai	Mai	Mai	Mai	3-5 volte	Mai	-0.6135093631162046	0.6966510934158042	1.0526991794727234	1.8942452220288217	-0.2716930784110589	-0.8672855054629182	0
20	18-20	F	0.3008928571428573	più di 3 ore al giorno	Un solo profilo	200-500	Mai	Mai	Mai	Mai	Mai	1-2 volte	-0.8165186854002644	-0.3877814633954543	-0.6991924713585548	1.345756429714375	-0.7434702068147584	-0.8672855054629182	2
301	18-20	F	1.3008928571428573	più di 3 ore al giorno	Un solo profilo	200-500	1-2 volte	Mai	3-5 volte	Mai	Mai	Mai	-0.6135093631162046	-0.3877814633954543	0.4687352958622973	0.24877884508548112	1.1436383068000395	0.1519797265606583	3
131	18-20	F	0.3008928571428573	più di 3 ore al giorno	Più di un profilo	200-500	più di 5 volte	Mai	Mai	Mai	Mai	Mai	-0.2074907185480852	-0.3877814633954543	-1.2831563549689808	0.24877884508548112	0.6718611783963401	-1.8865507374864947	2
681	18-20	F	0.3008928571428573	più di 3 ore al giorno	Un solo profilo	200-500	Mai	Mai	Mai	Mai	1-2 volte	Mai	-0.6135093631162046	0.6966510934158042	1.0526991794727234	0.797267637399928	-0.7434702068147584	0.1519797265606583	2
201	18-20	F	1.3008928571428573	più di 3 ore al giorno	Un solo profilo	200-500	3-5 volte	Mai	3-5 volte	Mai	3-5 volte	3-5 volte	0.40153724830409393	0.154434815010175	-0.11522858774812876	0.24877884508548112	-0.7434702068147584	-0.35765288945112994	3
124	18-20	M	0.3008928571428573	più di 3 ore al giorno	Un solo profilo	200-500	1-2 volte	Mai	più di 5 volte	Mai	Mai	Mai	1.822602504292512	0.154434815010175	0.4687352958622973	-0.29970994722896577	0.6718611783963401	0.6616123425724465	2
219	18-20	F	0.3008928571428573	più di 3 ore al giorno	Più di un profilo	200-500	3-5 volte	Mai	3-5 volte	1-2 volte	più di 5 volte	Mai	-0.004481396264025504	-0.3877814633954543	-0.6991924713585548	-0.8481987395434126	0.2000840499926406	1.1712449585842348	2
266	18-20	F	0.3008928571428573	più di 3 ore al giorno	Un solo profilo	200-500	Mai	Mai	3-5 volte	1-2 volte	1-2 volte	1-2 volte	-0.8165186854002644	-0.3877814633954543	-1.867120238579407	-1.9451763241723063	1.615415435203739	1.1712449585842348	2
264	18-20	F	0.3008928571428573	più di 3 ore al giorno	Un solo profilo	200-500	Mai	Mai	3-5 volte	1-2 volte	1-2 volte	1-2 volte	-0.4105000408321449	0.154434815010175	-1.867120238579407	-1.9451763241723063	1.615415435203739	0.6616123425724465	2
367	18-20	F	-0.6991071428571427	più di 3 ore al giorno	Un solo profilo	200-500	Mai	Mai	Mai	1-2 volte	Mai	Mai	-1.019528007684324	-0.9299977418010835	-1.2831563549689808	-0.8481987395434126	0.6718611783963401	0.6616123425724465	1
203	18-20	F	0.3008928571428573	più di 3 ore al giorno	Un solo profilo	200-500	Mai	Mai	Mai	3-5 volte	Mai	Mai	1.2135745374403328	0.6966510934158042	-0.6991924713585548	-0.29970994722896577	0.2000840499926406	0.1519797265606583	2
1102	18-20	F	2.3008928571428573	più di 3 ore al giorno	Un solo profilo	200-500	più di 5 volte	Mai	più di 5 volte	Mai	più di 5 volte	Mai	-0.2074907185480852	-0.3877814633954543	-1.2831563549689808	-0.8481987395434126	1.615415435203739	-0.35765288945112994	4
691	18-20	F	0.3008928571428573	più di 3 ore al giorno	Più di un profilo	200-500	Mai	Mai	Mai	Mai	Mai	Mai	-1.2225373299683837	-0.3877814633954543	-1.2831563549689808	-1.9451763241723063	-0.2716930784110589	1.680877574596023	2
230	18-20	F	0.3008928571428573	più di 3 ore al giorno	Un solo profilo	200-500	Mai	Mai	Mai	Mai	Mai	Mai	-1.2225373299683837	-0.3877814633954543	-0.11522858774812876	0.24877884508548112	1.1436383068000395	0.6616123425724465	2
132	18-20	F	0.3008928571428573	più di 3 ore al giorno	Un solo profilo	200-500	più di 5 volte	Mai	1-2 volte	1-2 volte	Mai	Mai	0.19852792602003422	0.154434815010175	-0.11522858774812876	-1.3966875318578595	-0.2716930784110589	0.6616123425724465	2
446	18-20	M	-1.6991071428571427	più di 3 ore al giorno	Un solo profilo	200-500	Mai	Mai	Mai	Mai	più di 5 volte	3-5 volte	-0.6135093631162046	0.6966510934158042	0.4687352958622973	0.797267637399928	0.6718611783963401	0.1519797265606583	0
134	18-20	F	1.3008928571428573	più di 3 ore al giorno	Un solo profilo	200-500	3-5 volte	Mai	1-2 volte	1-2 volte	1-2 volte	Mai	0.19852792602003422	-0.9299977418010835	0.4687352958622973	0.24877884508548112	1.615415435203739	0.6616123425724465	3
228	18-20	F	-1.6991071428571427	più di 3 ore al giorno	Più di un profilo	200-500	1-2 volte	Mai	Mai	Mai	più di 5 volte	3-5 volte	-0.6135093631162046	-0.3877814633954543	2.2206269466935757	-0.8481987395434126	1.615415435203739	-1.3769181214747064	0
214	18-20	F	0.3008928571428573	più di 3 ore al giorno	Un solo profilo	200-500	Mai	Mai	1-2 volte	Mai	1-2 volte	Mai	-0.6135093631162046	0.6966510934158042	1.0526991794727234	0.24877884508548112	1.1436383068000395	-0.35765288945112994	2
758	18-20	F	-0.6991071428571427	più di 3 ore al giorno	Un solo profilo	> 500	Mai	Mai	Mai	Mai	Mai	Mai	-1.019528007684324	0.154434815010175	-1.867120238579407	0.24877884508548112	0.2000840499926406	0.6616123425724465	1
1104	18-20	F	-1.6991071428571427	più di 3 ore al giorno	Un solo profilo	> 500	Mai	Mai	Mai	Mai	Mai	Mai	-0.004481396264025504	0.6966510934158042	-0.11522858774812876	0.24877884508548112	0.2000840499926406	1.680877574596023	0
635	18-20	F	1.3008928571428573	più di 3 ore al giorno	Più di un profilo	> 500	Mai	Mai	Mai	Mai	Mai	Mai	-0.6135093631162046	-0.3877814633954543	-0.11522858774812876	-0.29970994722896577	0.6718611783963401	0.1519797265606583	3
211	18-20	F	0.3008928571428573	più di 3 ore al giorno	Un solo profilo	> 500	più di 5 volte	Mai	più di 5 volte	più di 5 volte	Mai	più di 5 volte	0.8075558928722133	0.6966510934158042	0.4687352958622973	-0.29970994722896577	-0.2716930784110589	0.1519797265606583	2
792	18-20	F	0.3008928571428573	più di 3 ore al giorno	Un solo profilo	> 500	Mai	Mai	Mai	Mai	Mai	Mai	-1.2225373299683837	0.154434815010175	0.4687352958622973	0.24877884508548112	0.6718611783963401	-0.35765288945112994	2
680	18-20	F	-0.6991071428571427	più di 3 ore al giorno	Un solo profilo	> 500	Mai	Mai	1-2 volte	Mai	1-2 volte	Mai	-1.019528007684324	1.2388673718214336	-0.11522858774812876	1.345756429714375	-1.2152473352184578	-0.35765288945112994	1
302	18-20	F	2.3008928571428573	più di 3 ore al giorno	Un solo profilo	> 500	1-2 volte	Mai	3-5 volte	1-2 volte	1-2 volte	1-2 volte	-0.6135093631162046	0.154434815010175	-0.11522858774812876	0.797267637399928	0.6718611783963401	0.6616123425724465	4
151	18-20	F	1.3008928571428573	più di 3 ore al giorno	Un solo profilo	> 500	1-2 volte	Mai	1-2 volte	Mai	Mai	Mai	-1.019528007684324	1.2388673718214336	0.4687352958622973	0.797267637399928	-1.2152473352184578	-1.8865507374864947	3
1121	18-20	F	-0.6991071428571427	più di 3 ore al giorno	Un solo profilo	200-500	1-2 volte	1-2 volte	Mai	Mai	Mai	Mai	-0.4105000408321449	-0.9299977418010835	1.0526991794727234	0.797267637399928	-0.2716930784110589	-0.35765288945112994	1
582	18-20	F	-1.6991071428571427	più di 3 ore al giorno	Un solo profilo	200-500	1-2 volte	1-2 volte	1-2 volte	Mai	1-2 volte	1-2 volte	-0.2074907185480852	1.2388673718214336	-1.2831563549689808	1.345756429714375	1.615415435203739	1.680877574596023	0
304	18-20	F	2.3008928571428573	più di 3 ore al giorno	Un solo profilo	200-500	1-2 volte	1-2 volte	1-2 volte	1-2 volte	1-2 volte	1-2 volte	-0.8165186854002644	-2.014430298612342	-0.11522858774812876	0.24877884508548112	1.615415435203739	0.1519797265606583	4
136	18-20	F	2.3008928571428573	più di 3 ore al giorno	Più di un profilo	200-500	1-2 volte	1-2 volte	3-5 volte	1-2 volte	1-2 volte	1-2 volte	3.649686404849049	0.154434815010175	1.6366630630831493	1.8942452220288217	1.1436383068000395	1.680877574596023	4
371	18-20	F	1.3008928571428573	più di 3 ore al giorno	Più di un profilo	200-500	1-2 volte	1-2 volte	1-2 volte	Mai	1-2 volte	1-2 volte	-0.2074907185480852	0.154434815010175	-0.6991924713585548	-0.8481987395434126	0.6718611783963401	1.1712449585842348	3
269	18-20	F	0.3008928571428573	più di 3 ore al giorno	Più di un profilo	200-500	più di 5 volte	3-5 volte	più di 5 volte	Mai	1-2 volte	Mai	-0.2074907185480852	0.154434815010175	-1.2831563549689808	-0.29970994722896577	0.6718611783963401	1.680877574596023	2
251	18-20	F	0.3008928571428573	più di 3 ore al giorno	Un solo profilo	200-500	più di 5 volte	più di 5 volte	più di 5 volte	1-2 volte	più di 5 volte	3-5 volte	1.4165838597243925	-0.9299977418010835	0.4687352958622973	-1.3966875318578595	0.6718611783963401	0.1519797265606583	2
126	18-20	M	2.3008928571428573	più di 3 ore al giorno	Un solo profilo	200-500	più di 5 volte	più di 5 volte	più di 5 volte	più di 5 volte	più di 5 volte	più di 5 volte	5.273760983121527	0.6966510934158042	-0.11522858774812876	-2.493665116486753	-2.1588015920258568	-0.35765288945112994	4
